# Supplementary material for: GIMDA: Graphlet interaction‐based MiRNA‐disease association prediction
Source: J Cell Mol Med. 2017 Dec 22;22(3):1548–61. doi: 10.1111/jcmm.13429 (PMC5824414; doi:10.1111/jcmm.13429)
Supplement: Supplementary file 1 — Table S1. The whole prediction list of all candidate miRNA‐disease pairs ranked according to the calculated association scores. [file JCMM-22-1548-s001.xlsx]

## Sheet: Sheet1
Intervertebral Disk	hsa-mir-21	3.07
Francisella	hsa-mir-21	3.07
Fibroblasts	hsa-mir-21	3.07
Endothelium, Vascular	hsa-mir-21	2.96479
Leukemia, Acute	hsa-mir-21	2.84572
HCV	hsa-mir-21	2.76864
HCMV Infection	hsa-mir-21	2.72984
Ischemic Preconditioning	hsa-mir-21	2.70561
SIV Infection	hsa-mir-21	2.67843
Ovary Syndrome	hsa-mir-21	2.63932
Carcinoma, Oral	hsa-mir-21	2.63114
Erythropoiesis	hsa-mir-21	2.62383
Synapses	hsa-mir-21	2.60658
Papilary thyroid carcinoma	hsa-mir-21	2.23451
HEV	hsa-mir-21	2.23451
Breast Neoplasms	hsa-mir-151	2.16571
Carcinoma, Hepatocellular	hsa-mir-151	2.06812
Patau Syndrome	hsa-mir-21	1.93742
Carcinoma, Hepatocellular	hsa-mir-451	1.89371
Melanoma	hsa-mir-151	1.81421
Ovarian Neoplasms	hsa-mir-151	1.75272
Breast Neoplasms	hsa-mir-451	1.69587
Endothelium, Vascular	hsa-mir-155	1.67343
Stomach Neoplasms	hsa-mir-151	1.65017
Leukemia, Acute	hsa-mir-155	1.5955
Colon Neoplasms	hsa-mir-21	1.57163
Osteosarcoma	hsa-mir-146a	1.54588
Myeloproliferative Disorders	hsa-mir-21	1.532
Stomach Neoplasms	hsa-mir-451	1.53163
HCV	hsa-mir-155	1.52662
Ischemic Preconditioning	hsa-mir-155	1.52256
Hematologic Neoplasms	hsa-mir-21	1.51416
Multiple Myeloma	hsa-mir-155	1.51187
Child Development Disorders, Pervasive	hsa-mir-21	1.50537
Stomach Neoplasms	hsa-mir-21	1.50025
SIV Infection	hsa-mir-155	1.49498
HCMV Infection	hsa-mir-155	1.48152
Gastric Neoplasms	hsa-mir-21	1.47217
Atrial Fibrillation	hsa-mir-21	1.45364
Carcinoma, Oral	hsa-mir-155	1.44816
Colorectal Neoplasms	hsa-mir-151	1.44635
Synapses	hsa-mir-155	1.44513
Erythropoiesis	hsa-mir-155	1.44405
Breast Neoplasms	hsa-mir-142	1.44385
Arrhythmias, Cardiac	hsa-mir-21	1.44382
Colonic Neoplasms	hsa-mir-222	1.43233
Ovary Syndrome	hsa-mir-155	1.42893
Leukemia, Myeloid, Acute	hsa-mir-16	1.42725
Cardiomegaly	hsa-mir-21	1.42383
Osteosarcoma	hsa-mir-155	1.40515
Osteosarcoma	hsa-mir-126	1.40198
Acute Coronary Syndrome	hsa-mir-21	1.39849
Lung Neoplasms	hsa-mir-151	1.39126
Leukemia, Myeloid, Acute	hsa-mir-34c	1.38445
Neoplasms	hsa-mir-151	1.37514
Melanoma	hsa-mir-451	1.36836
Melanoma	hsa-mir-10b	1.36829
Papilary thyroid carcinoma	hsa-mir-155	1.35493
HEV	hsa-mir-155	1.35493
Lung Neoplasms	hsa-mir-451	1.35366
Colonic Neoplasms	hsa-mir-34c	1.35283
Carcinoma, Renal Cell	hsa-mir-151	1.35264
Lung Neoplasms	hsa-mir-16	1.35198
Periodontal Diseases	hsa-mir-21	1.35144
Osteosarcoma	hsa-mir-31	1.35131
Prostatic Neoplasms	hsa-mir-151	1.34107
Pituitary Neoplasms	hsa-mir-21	1.34022
Neoplasms	hsa-mir-451	1.3344
PRRSV Infection	hsa-mir-21	1.33063
Colonic Neoplasms	hsa-mir-183	1.32251
Colonic Neoplasms	hsa-mir-200a	1.31715
Polycystic Kidney Diseases	hsa-mir-21	1.31534
Myocytes, Cardiac	hsa-mir-218	1.31355
Colonic Neoplasms	hsa-mir-199a	1.3123
Behcet Syndrome	hsa-mir-21	1.3111
Leukemia, Myeloid, Acute	hsa-mir-200b	1.30941
Kidney Diseases	hsa-mir-21	1.304
HIV-1	hsa-mir-21	1.30341
Osteosarcoma	hsa-let-7a	1.29836
Ovarian Neoplasms	hsa-mir-222	1.2971
Colonic Neoplasms	hsa-mir-146b	1.2951
Testicular Neoplasms	hsa-mir-21	1.29495
Colonic Neoplasms	hsa-mir-181b	1.29429
Prostate Neoplasms	hsa-mir-21	1.29333
HIV	hsa-mir-145	1.29319
Nasopharyngeal Neoplasms	hsa-mir-21	1.2911
Leukemia, Lymphocytic, Chronic, B-Cell	hsa-mir-126	1.29081
Burkitt Lymphoma	hsa-mir-21	1.28952
Digestive System Neoplasms	hsa-mir-21	1.28933
Osteosarcoma	hsa-mir-222	1.28847
Musculoskeletal Abnormalities	hsa-mir-21	1.28762
Colorectal Neoplasms	hsa-mir-451	1.28701
Osteosarcoma	hsa-mir-200c	1.28623
SARS Virus	hsa-mir-21	1.27833
Carcinoma, Hepatocellular	hsa-mir-34b	1.27822
Pancreatic Neoplasms	hsa-mir-93	1.27708
Colonic Neoplasms	hsa-mir-27a	1.276
Lymphoma, B-Cell	hsa-mir-126	1.27463
Carcinoma, Squamous Cell	hsa-mir-221	1.27422
Leukemia, B-Cell	hsa-mir-21	1.27307
Colonic Neoplasms	hsa-mir-34b	1.27238
Leukemia, Myeloid, Acute	hsa-mir-31	1.27123
Osteosarcoma	hsa-mir-146b	1.2712
Leukemia, Myeloid, Acute	hsa-mir-200c	1.27106
Uterine Cervical Neoplasms	hsa-mir-200b	1.26709
Hypertrophy, Left Ventricular	hsa-mir-21	1.26588
Leukemia, Myeloid, Acute	hsa-mir-29c	1.26523
Breast Neoplasms	hsa-mir-150	1.26499
Colon Neoplasms	hsa-mir-155	1.26388
Melanoma	hsa-mir-27a	1.26275
Leukemia, Myeloid, Acute	hsa-mir-146b	1.26153
Leukemia, Myeloid, Acute	hsa-mir-21	1.25979
Endomyocardial Fibrosis	hsa-mir-21	1.25783
Melanoma	hsa-mir-101	1.25608
Waldenstrom Macroglobulinemia	hsa-mir-21	1.25582
Urinary Bladder Neoplasms	hsa-mir-16	1.25578
Colonic Neoplasms	hsa-mir-93	1.25557
Lymphoma, B-Cell	hsa-mir-125b	1.25554
Carcinoma, Squamous Cell	hsa-mir-200b	1.25505
Alopecia	hsa-mir-21	1.25397
Heart Defects, Congenital	hsa-mir-21	1.25289
Leukemia, Myeloid, Acute	hsa-mir-101	1.25268
Melanoma	hsa-mir-181b	1.2524
Myocytes, Cardiac	hsa-mir-145	1.25108
Carcinoma, Squamous Cell	hsa-mir-146b	1.2509
Uterine Cervical Neoplasms	hsa-mir-200c	1.2494
Stroke	hsa-mir-21	1.2492
Osteosarcoma	hsa-mir-200b	1.248
Osteosarcoma	hsa-mir-34b	1.24775
Colorectal Neoplasms, Hereditary Nonpolyposis	hsa-mir-21	1.24773
Colonic Neoplasms	hsa-mir-203	1.24716
Colonic Neoplasms	hsa-mir-181a	1.24688
Leukemia, Myeloid, Acute	hsa-mir-199a	1.24651
Biliary Tract Neoplasms	hsa-mir-21	1.24529
Colonic Neoplasms	hsa-mir-150	1.24306
Multiple Myeloma	hsa-mir-126	1.24214
Esophagus	hsa-mir-155	1.2407
Melanoma	hsa-mir-224	1.23569
Leukemia, Myeloid, Acute	hsa-mir-9	1.23554
Carcinoma, Squamous Cell	hsa-mir-183	1.23468
Ovarian Neoplasms	hsa-mir-143	1.23276
Periodontitis	hsa-mir-21	1.23121
Urinary Bladder Neoplasms	hsa-mir-146b	1.23119
Skin Neoplasms	hsa-mir-21	1.23027
Cerebral Hemorrhage	hsa-mir-21	1.22924
Leukemia, Lymphocytic, Chronic, B-Cell	hsa-mir-142	1.22875
Arthritis, Rheumatoid	hsa-mir-21	1.227
Osteosarcoma	hsa-mir-101	1.22638
Colonic Neoplasms	hsa-mir-210	1.22496
Colonic Neoplasms	hsa-mir-182	1.22474
Colonic Neoplasms	hsa-mir-195	1.22427
Lymphoma, B-Cell	hsa-mir-221	1.22033
Heart Failure	hsa-mir-151	1.21792
Melanoma	hsa-mir-92a	1.21784
HIV	hsa-mir-218	1.21579
Osteoarthritis	hsa-mir-21	1.21468
Multiple Myeloma	hsa-mir-145	1.2145
Osteosarcoma	hsa-mir-9	1.21449
Stomach Neoplasms	hsa-mir-155	1.21319
Pancreatic Neoplasms	hsa-mir-19a	1.21285
Lymphoma, Large-Cell, Anaplastic	hsa-mir-21	1.2102
Carcinoma, Squamous Cell	hsa-let-7a	1.20987
Leukemia, Myeloid, Acute	hsa-mir-218	1.20578
Head and Neck Neoplasms	hsa-mir-200b	1.20573
Asthma	hsa-mir-21	1.20352
Colonic Neoplasms	hsa-mir-148a	1.20307
Patau Syndrome	hsa-mir-155	1.2005
Carcinoma, Squamous Cell	hsa-mir-93	1.20026
Lymphoma, Mantle-Cell	hsa-mir-21	1.19953
Anus Neoplasms	hsa-mir-21	1.19797
Lung Neoplasms	hsa-mir-195	1.19753
Colonic Neoplasms	hsa-mir-224	1.19717
Breast Neoplasms	hsa-mir-106a	1.19706
Carcinoma, Squamous Cell	hsa-mir-200a	1.1966
Head and Neck Neoplasms	hsa-mir-222	1.19636
Esophageal Neoplasms	hsa-mir-200b	1.1959
Leukemia	hsa-mir-34c	1.19577
Multiple Myeloma	hsa-mir-146a	1.19508
Sepsis	hsa-mir-21	1.19494
Pancreatic Neoplasms	hsa-mir-141	1.19459
Glioblastoma	hsa-mir-34c	1.19439
Melanoma	hsa-mir-100	1.19406
Pancreatic Neoplasms	hsa-mir-29a	1.19382
Myocarditis	hsa-mir-21	1.19362
Carcinoma, Squamous Cell	hsa-mir-17	1.19322
Colonic Neoplasms	hsa-mir-25	1.19272
Leukemia, Myeloid, Acute	hsa-mir-200a	1.19246
Fibroblasts	hsa-mir-146a	1.19126
Intervertebral Disk	hsa-mir-146a	1.19126
Francisella	hsa-mir-146a	1.19126
Aortic Valve Insufficiency	hsa-mir-21	1.19057
Glioblastoma	hsa-mir-126	1.1904
Osteosarcoma	hsa-mir-200a	1.18953
Carcinoma, Squamous Cell	hsa-mir-199a	1.18878
Uterine Cervical Neoplasms	hsa-mir-92a	1.18874
Bladder Neoplasms	hsa-mir-21	1.18832
Carcinoma, Squamous Cell	hsa-mir-19a	1.18538
Carcinoma, Squamous Cell	hsa-mir-224	1.18531
Colonic Neoplasms	hsa-mir-7	1.18404
Retinoblastoma	hsa-mir-183	1.18295
Osteosarcoma	hsa-mir-218	1.18133
Ovarian Neoplasms	hsa-mir-210	1.18126
Leukemia, Myeloid	hsa-mir-21	1.18063
Breast Neoplasms	hsa-mir-99a	1.17991
Carcinoma, Hepatocellular	hsa-mir-488	1.17925
Leukemia-Lymphoma, Adult T-Cell	hsa-mir-21	1.17824
Head and Neck Neoplasms	hsa-mir-34c	1.17769
Leukemia	hsa-mir-126	1.17744
Leukemia, Myelogenous, Chronic, BCR-ABL Positive	hsa-mir-21	1.17664
Ovarian Neoplasms	hsa-mir-15a	1.17545
Rectal Neoplasms	hsa-mir-155	1.17501
Osteosarcoma	hsa-mir-29c	1.1723
Leukemia, Lymphocytic, Chronic, B-Cell	hsa-mir-145	1.1723
Neoplasms	hsa-mir-146b	1.17152
Carcinoma, Hepatocellular	hsa-mir-143	1.16923
Lung Neoplasms	hsa-mir-106b	1.16838
Influenza, Human	hsa-mir-21	1.16806
Hemangiosarcoma	hsa-mir-21	1.16757
Osteosarcoma	hsa-mir-27a	1.16594
Angina, Unstable	hsa-mir-21	1.16593
Carcinoma, Non-Small-Cell Lung	hsa-mir-142	1.16592
Lung Diseases, Interstitial	hsa-mir-21	1.16482
Head and Neck Neoplasms	hsa-mir-218	1.16402
Prolactinoma	hsa-mir-21	1.16393
Gastric Neoplasms	hsa-mir-155	1.16225
Adrenal Cortex Neoplasms	hsa-mir-21	1.16164
Glioblastoma	hsa-mir-200c	1.1602
Lymphoma, T-Cell	hsa-mir-21	1.15972
Adrenocortical Carcinoma	hsa-mir-21	1.15916
Sjogren's Syndrome	hsa-mir-21	1.15916
Urinary Bladder Neoplasms	hsa-mir-223	1.15885
Uterine Cervical Neoplasms	hsa-mir-199a	1.15858
Arthritis, Psoriatic	hsa-mir-21	1.15677
Glomerulonephritis, IGA	hsa-mir-21	1.15671
Colonic Neoplasms	hsa-mir-29c	1.1561
Colonic Neoplasms	hsa-mir-124	1.15583
Ovarian Neoplasms	hsa-mir-142	1.15566
Colonic Neoplasms	hsa-mir-135b	1.15397
Hematologic Neoplasms	hsa-mir-155	1.15389
Head and Neck Neoplasms	hsa-mir-126	1.15342
Adrenocortical Adenoma	hsa-mir-21	1.15297
Leukemia, Lymphocytic, Chronic, B-Cell	hsa-mir-9	1.14964
Pancreatic Neoplasms	hsa-mir-9	1.1493
Prostatic Neoplasms	hsa-mir-210	1.14837
Ependymoma	hsa-mir-21	1.14764
Lymphoma, B-Cell	hsa-let-7a	1.14745
Leukemia, Myeloid, Acute	hsa-mir-22	1.14742
Helplessness, Learned	hsa-mir-218	1.14727
HIV Infections	hsa-mir-21	1.14684
Urinary Bladder Neoplasms	hsa-let-7a	1.14527
Colorectal Neoplasms	hsa-mir-101	1.14443
Long QT Syndrome	hsa-mir-21	1.1444
Endothelium, Vascular	hsa-mir-146a	1.14283
Pancreatic Neoplasms	hsa-mir-127	1.14233
Leukemia, Promyelocytic, Acute	hsa-mir-21	1.14166
Colonic Neoplasms	hsa-mir-196a	1.14143
Melanoma	hsa-mir-127	1.14015
Carcinoma, Squamous Cell	hsa-mir-141	1.14008
Urinary Bladder Neoplasms	hsa-mir-29a	1.13905
Sarcoma, Ewing's	hsa-mir-21	1.13901
Adenocarcinoma	hsa-mir-101	1.13854
Multiple Myeloma	hsa-mir-34a	1.13783
Esophageal Neoplasms	hsa-mir-125b	1.13714
Pancreatic Neoplasms	hsa-mir-181a	1.13653
Melanoma	hsa-mir-30c	1.13618
Esophageal Neoplasms	hsa-mir-224	1.13538
Retinoblastoma	hsa-mir-31	1.13538
Prostatic Neoplasms	hsa-mir-10b	1.13481
Eosinophilic Esophagitis	hsa-mir-155	1.1345
Scleroderma, Localized	hsa-mir-21	1.13441
Neuroblastoma	hsa-mir-125b	1.1342
Vascular Diseases	hsa-mir-155	1.134
Osteosarcoma	hsa-mir-182	1.13371
Neoplasms	hsa-mir-142	1.13368
Uterine Cervical Neoplasms	hsa-mir-18a	1.13331
Leukemia, Myeloid, Acute	hsa-mir-183	1.13313
Adenocarcinoma	hsa-mir-34c	1.13224
Rhinitis, Allergic, Perennial	hsa-mir-21	1.12964
Lymphoma, B-Cell	hsa-mir-222	1.12909
Adenocarcinoma	hsa-mir-125b	1.12904
Ovarian Neoplasms	hsa-mir-181b	1.12844
Pancreatic Neoplasms	hsa-mir-27b	1.12835
Leukemia, Myeloid, Chronic-Phase	hsa-mir-21	1.1281
Adenocarcinoma	hsa-mir-34a	1.12803
Pancreatic Neoplasms	hsa-mir-29c	1.12795
Carcinoma, Squamous Cell	hsa-mir-7	1.12771
Carotid Artery Diseases	hsa-mir-21	1.12714
Esophageal Neoplasms	hsa-mir-16	1.12703
Lupus Nephritis	hsa-mir-21	1.12691
Distal Myopathies	hsa-mir-21	1.12657
Head and Neck Neoplasms	hsa-mir-16	1.12641
Lymphoma, B-Cell	hsa-mir-34c	1.12553
Reperfusion Injury	hsa-mir-155	1.12541
Prostatic Neoplasms	hsa-mir-155	1.12489
Leukemia, Myeloid, Acute	hsa-mir-141	1.12421
Melanoma	hsa-mir-29c	1.12391
Urinary Bladder Neoplasms	hsa-mir-106a	1.12361
Melanoma	hsa-mir-335	1.12345
Osteosarcoma	hsa-mir-141	1.12271
Carcinoma, Hepatocellular	hsa-mir-27b	1.12204
Tongue Neoplasms	hsa-mir-21	1.12187
Urinary Bladder Neoplasms	hsa-mir-25	1.12158
Osteosarcoma	hsa-let-7b	1.12154
Uterine Cervical Neoplasms	hsa-mir-222	1.12154
Esophageal Neoplasms	hsa-mir-222	1.1214
Carcinoma, Non-Small-Cell Lung	hsa-mir-31	1.12082
Carcinoma, Non-Small-Cell Lung	hsa-mir-375	1.11968
Precursor Cell Lymphoblastic Leukemia-Lymphoma	hsa-mir-155	1.11964
Esophageal Neoplasms	hsa-mir-218	1.11964
Muscular Dystrophy, Facioscapulohumeral	hsa-mir-21	1.11933
Retinoblastoma	hsa-mir-21	1.11824
Urinary Bladder Neoplasms	hsa-mir-181a	1.1181
Colitis	hsa-mir-21	1.11795
Head and Neck Neoplasms	hsa-mir-200a	1.11747
Adrenocortical Carcinoma	hsa-mir-34a	1.1172
Pulmonary Disease, Chronic Obstructive	hsa-mir-21	1.11679
Head and Neck Neoplasms	hsa-mir-199a	1.11676
Endometrial Neoplasms	hsa-mir-218	1.11669
Leukemia, Myeloid, Acute	hsa-mir-10b	1.11606
Cicatrix	hsa-mir-21	1.11539
Sarcoma, Kaposi	hsa-mir-21	1.11497
Nephrosclerosis	hsa-mir-21	1.11446
Colorectal Neoplasms	hsa-mir-223	1.11409
Retinoblastoma	hsa-mir-218	1.11332
Pancreatic Neoplasms	hsa-mir-30a	1.11242
Pancreatic Neoplasms	hsa-mir-195	1.11239
Osteosarcoma	hsa-mir-224	1.11154
Colonic Neoplasms	hsa-mir-375	1.11036
Colonic Neoplasms	hsa-mir-26a	1.11021
Crohn Disease	hsa-mir-21	1.11005
Head and Neck Neoplasms	hsa-mir-93	1.10954
Leukemia, Myeloid, Acute	hsa-mir-195	1.10945
Retinoblastoma	hsa-mir-221	1.10886
Prostatic Neoplasms	hsa-mir-18a	1.10869
Mesothelioma	hsa-mir-34a	1.10854
Lymphoma, Primary Effusion	hsa-mir-21	1.1075
Leukemia, Lymphocytic, Chronic, B-Cell	hsa-mir-200b	1.10744
Leukemia	hsa-mir-155	1.10692
Heart Failure	hsa-mir-451	1.10669
Retinal Neovascularization	hsa-mir-21	1.10665
Lung Neoplasms	hsa-mir-141	1.1065
Carcinoma, Non-Small-Cell Lung	hsa-let-7c	1.10636
Leukemia, Lymphocytic, Chronic, B-Cell	hsa-mir-200c	1.10636
Leukemia, Myeloid, Acute	hsa-mir-210	1.10608
Carcinoma, Squamous Cell	hsa-mir-26a	1.10557
Carcinoma, Squamous Cell	hsa-mir-150	1.10556
Colorectal Neoplasms	hsa-mir-15a	1.10528
Meningioma	hsa-mir-21	1.10406
Leukemia, Myeloid, Acute	hsa-mir-93	1.10381
Carcinoma, Squamous Cell	hsa-mir-25	1.10364
Urinary Bladder Neoplasms	hsa-mir-124	1.10346
Carcinoma, Hepatocellular	hsa-mir-9	1.10318
Leukemia, Lymphocytic, Chronic, B-Cell	hsa-let-7a	1.10317
Lymphoma, B-Cell	hsa-mir-200b	1.10315
Ovarian Neoplasms	hsa-mir-181a	1.10263
Osteosarcoma	hsa-mir-214	1.10233
HIV	hsa-mir-34a	1.10209
Lymphoma, B-Cell	hsa-mir-146b	1.10187
Leukemia, Acute	hsa-mir-146a	1.10089
Carcinoma, Non-Small-Cell Lung	hsa-mir-200a	1.10065
Uterine Cervical Neoplasms	hsa-mir-141	1.10018
Leukemia, Myeloid, Acute	hsa-mir-7	1.10016
Myocytes, Cardiac	hsa-mir-27a	1.10014
Adenocarcinoma	hsa-mir-141	1.09973
Toxoplasmosis	hsa-mir-21	1.09861
Leukemia	hsa-mir-145	1.09815
Leukemia, Myeloid, Acute	hsa-mir-106a	1.09776
Colorectal Neoplasms	hsa-mir-125a	1.09764
Rhabdomyosarcoma	hsa-mir-21	1.09713
Coronary Artery Disease	hsa-mir-155	1.09709
Atrophy	hsa-mir-21	1.09694
Leukemia	hsa-mir-34b	1.09672
Colonic Neoplasms	hsa-mir-27b	1.09636
Cerebral Infarction	hsa-mir-21	1.09634
Retinoblastoma	hsa-mir-125b	1.09615
Ovarian Neoplasms	hsa-mir-203	1.09612
Urinary Bladder Neoplasms	hsa-mir-214	1.09587
Leukemia, Lymphocytic, Chronic, B-Cell	hsa-mir-27a	1.09571
Pancreatic Neoplasms	hsa-mir-1	1.09516
Adenocarcinoma	hsa-mir-222	1.09487
Ovarian Neoplasms	hsa-mir-7	1.09479
Carcinoma, Squamous Cell	hsa-mir-22	1.09473
HIV	hsa-let-7d	1.09464
Lung Neoplasms	hsa-mir-20b	1.09439
Lymphoma, B-Cell	hsa-mir-200c	1.09347
HIV	hsa-let-7a	1.09314
Uterine Cervical Neoplasms	hsa-let-7a	1.09309
Carcinoma, Squamous Cell	hsa-mir-199b	1.09307
Head and Neck Neoplasms	hsa-mir-146a	1.09305
Leukemia, Lymphocytic, Chronic, B-Cell	hsa-mir-143	1.09305
Thyroid Neoplasms	hsa-mir-34a	1.0926
Moyamoya Disease	hsa-mir-21	1.09243
Infertility, Male	hsa-mir-21	1.09235
Liver Failure	hsa-mir-21	1.09214
Intracranial Aneurysm	hsa-mir-21	1.09164
Colonic Neoplasms	hsa-mir-99a	1.0911
Adenocarcinoma	hsa-mir-199a	1.09095
Osteosarcoma	hsa-mir-10b	1.09061
Lymphoma, B-Cell	hsa-mir-101	1.09057
Pancreatic Neoplasms	hsa-mir-19b	1.09056
Carcinoma, Non-Small-Cell Lung	hsa-mir-181b	1.09054
Pancreatic Neoplasms	hsa-mir-320a	1.09016
Liver Diseases	hsa-mir-21	1.09003
Cystitis, Interstitial	hsa-mir-21	1.08987
Retinoblastoma	hsa-mir-9	1.08953
Pancreatic Neoplasms	hsa-mir-205	1.08928
Ovarian Neoplasms	hsa-mir-29c	1.0889
Adenocarcinoma	hsa-mir-218	1.08878
Lymphoma	hsa-mir-224	1.08878
Carcinoma, Non-Small-Cell Lung	hsa-mir-10b	1.08865
Colonic Neoplasms	hsa-mir-199b	1.08834
Melanoma	hsa-mir-223	1.08796
Carcinoma, Non-Small-Cell Lung	hsa-mir-203	1.08771
Diabetic Retinopathy	hsa-mir-21	1.0877
Lymphoma	hsa-mir-34c	1.08765
Adrenocortical Carcinoma	hsa-mir-182	1.08735
Medulloblastoma	hsa-mir-200b	1.08714
HIV	hsa-mir-34c	1.08706
Myocytes, Cardiac	hsa-mir-34b	1.08703
Head and Neck Neoplasms	hsa-mir-183	1.08696
Glioblastoma	hsa-mir-93	1.08649
Prostatic Neoplasms	hsa-mir-19a	1.08558
Lymphoma	hsa-mir-125b	1.08537
Carcinoma	hsa-mir-34c	1.08506
Carcinoma, Hepatocellular	hsa-mir-135b	1.085
Leukemia	hsa-mir-221	1.08499
Adrenocortical Carcinoma	hsa-mir-218	1.08398
Esophageal Neoplasms	hsa-mir-142	1.08389
Uterine Cervical Neoplasms	hsa-mir-146b	1.0831
Head and Neck Neoplasms	hsa-mir-224	1.08285
Leukemia	hsa-mir-146a	1.08282
Pulmonary Embolism	hsa-mir-21	1.08231
Esophageal Neoplasms	hsa-mir-93	1.08214
Nasopharyngeal Neoplasms	hsa-mir-125b	1.08181
Osteosarcoma	hsa-mir-205	1.08166
Colonic Neoplasms	hsa-mir-214	1.08165
Osteosarcoma	hsa-mir-106b	1.08152
Leukemia, Myeloid, Acute	hsa-mir-214	1.08141
Melanoma	hsa-mir-133b	1.08122
Leukemia	hsa-mir-101	1.08093
Thyroid Neoplasms	hsa-mir-145	1.08049
Psychotic Disorders	hsa-mir-17	1.08015
Neoplasms	hsa-mir-223	1.08013
Adrenocortical Carcinoma	hsa-mir-200a	1.07976
Lung Neoplasms	hsa-mir-15a	1.07943
Leukemia, Lymphocytic, Chronic, B-Cell	hsa-mir-199a	1.079
Glioblastoma	hsa-mir-200a	1.07864
Lymphoma, Mantle-Cell	hsa-mir-155	1.07863
Adrenocortical Carcinoma	hsa-mir-199a	1.07862
Azoospermia	hsa-mir-21	1.07833
Urinary Bladder Neoplasms	hsa-mir-125a	1.07791
Carcinoma	hsa-mir-199a	1.07738
Uterine Cervical Neoplasms	hsa-mir-93	1.07666
Breast Neoplasms	hsa-mir-378a	1.07595
Ovarian Neoplasms	hsa-mir-107	1.0756
Leukemia, Lymphocytic, Chronic, B-Cell	hsa-mir-31	1.07558
Mycosis Fungoides	hsa-mir-21	1.0753
Lymphoma	hsa-mir-27a	1.07476
Leukemia, Myeloid, Acute	hsa-mir-182	1.07441
Choriocarcinoma	hsa-mir-21	1.07408
Lymphoma, B-Cell	hsa-mir-142	1.07368
Pancreatic Neoplasms	hsa-mir-7	1.0736
Retinoblastoma	hsa-mir-34b	1.07326
Carcinoma, Non-Small-Cell Lung	hsa-mir-20a	1.07317
Helplessness, Learned	hsa-mir-145	1.07287
Diabetes Complications	hsa-mir-21	1.07279
Child Development Disorders, Pervasive	hsa-mir-92a	1.07276
Leukemia, Myeloid, Acute	hsa-mir-27b	1.07272
Nasopharyngeal Neoplasms	hsa-mir-34a	1.07261
Head and Neck Neoplasms	hsa-mir-210	1.07259
Keloid	hsa-mir-21	1.07244
Multiple Myeloma	hsa-mir-1	1.07228
Hepatitis, Chronic	hsa-mir-21	1.072
Medulloblastoma	hsa-mir-221	1.07186
Rectal Neoplasms	hsa-mir-126	1.07168
Lymphoma	hsa-mir-9	1.0716
Myocytes, Cardiac	hsa-mir-148a	1.07015
Retinoblastoma	hsa-mir-145	1.06986
Renal Insufficiency	hsa-mir-21	1.06971
Marek Disease	hsa-mir-21	1.0697
Huntington Disease	hsa-mir-21	1.0696
Esophageal Neoplasms	hsa-mir-221	1.06949
Prostatic Neoplasms	hsa-mir-7	1.06942
Leukemia, B-Cell	hsa-mir-146a	1.0692
Eczema	hsa-mir-21	1.06882
Ovarian Neoplasms	hsa-mir-195	1.06844
Urinary Bladder Neoplasms	hsa-mir-148a	1.06825
Melanoma	hsa-mir-150	1.06819
Urinary Bladder Neoplasms	hsa-mir-335	1.06789
Myocytes, Cardiac	hsa-mir-34c	1.06747
Colonic Neoplasms	hsa-mir-335	1.06689
Adenocarcinoma	hsa-mir-27a	1.06655
Retinoblastoma	hsa-mir-101	1.0662
Anxiety Disorders	hsa-mir-21	1.06592
Acquired Immunodeficiency Syndrome	hsa-mir-21	1.06589
Polycystic Kidney Diseases	hsa-mir-155	1.06549
Prostatic Neoplasms	hsa-mir-142	1.06435
Myocytes, Cardiac	hsa-let-7d	1.06379
HIV	hsa-mir-31	1.06369
Stomach Neoplasms	hsa-mir-210	1.06336
Leukemia, Lymphocytic, Chronic, B-Cell	hsa-mir-101	1.06259
Esophageal Neoplasms	hsa-mir-106a	1.06243
Multiple Myeloma	hsa-let-7a	1.06192
Leukemia	hsa-mir-200b	1.06164
Child Development Disorders, Pervasive	hsa-mir-146a	1.06155
Carcinoma, Non-Small-Cell Lung	hsa-let-7e	1.06138
Pancreatic Neoplasms	hsa-mir-335	1.06136
Mesothelioma	hsa-mir-125b	1.06125
Lymphoma	hsa-mir-199a	1.06101
Neoplasms	hsa-mir-195	1.06076
Neoplasms, Glandular and Epithelial	hsa-mir-21	1.06057
Retinoblastoma	hsa-mir-1	1.06055
Prostatic Neoplasms	hsa-mir-181a	1.06002
Head and Neck Neoplasms	hsa-mir-92a	1.05936
Lung Neoplasms	hsa-mir-708	1.05933
Carcinoma	hsa-mir-218	1.05932
Breast Neoplasms	hsa-mir-542	1.05895
Leukemia, Myeloid, Acute	hsa-mir-124	1.05859
Retinoblastoma	hsa-mir-200b	1.05858
Retinoblastoma	hsa-mir-155	1.05851
Pain	hsa-mir-21	1.05838
Glioblastoma	hsa-mir-203	1.05809
Adenocarcinoma	hsa-mir-146a	1.05806
Lymphoma, T-Cell	hsa-mir-155	1.05754
Neoplasms	hsa-mir-183	1.05748
Retinoblastoma	hsa-mir-126	1.05739
Head and Neck Neoplasms	hsa-mir-27a	1.05683
Myocytes, Cardiac	hsa-let-7a	1.05678
Lung Neoplasms	hsa-mir-99a	1.05569
Lymphoma	hsa-let-7a	1.05558
HIV	hsa-mir-146a	1.05506
Neoplasms	hsa-mir-135b	1.05495
HIV	hsa-let-7b	1.05495
Osteosarcoma	hsa-mir-22	1.05494
Mouth Neoplasms	hsa-mir-155	1.05492
Osteosarcoma	hsa-mir-7	1.05446
Hepatoblastoma	hsa-mir-21	1.05407
Uterine Cervical Neoplasms	hsa-mir-31	1.05357
Prostatic Neoplasms	hsa-mir-451	1.05321
Osteosarcoma	hsa-mir-27b	1.05299
Colorectal Neoplasms	hsa-mir-100	1.05203
Lymphoma, B-Cell	hsa-mir-200a	1.05185
Glioblastoma	hsa-mir-34b	1.05169
Head and Neck Neoplasms	hsa-mir-20a	1.05164
Osteosarcoma	hsa-mir-203	1.05126
Mesothelioma	hsa-mir-155	1.05091
Carcinoma, Squamous Cell	hsa-let-7c	1.05065
Leukemia, Lymphocytic, Chronic, B-Cell	hsa-mir-7	1.05001
Leukemia, Myeloid, Acute	hsa-mir-148a	1.04984
Head and Neck Neoplasms	hsa-mir-19a	1.04913
Head and Neck Neoplasms	hsa-mir-10b	1.04869
Ovarian Neoplasms	hsa-mir-124	1.04856
Colonic Neoplasms	hsa-mir-429	1.04823
Stomach Neoplasms	hsa-mir-488	1.04783
Melanoma	hsa-mir-199b	1.04751
Myocytes, Cardiac	hsa-mir-200c	1.04718
Head and Neck Neoplasms	hsa-mir-34b	1.04642
Leukemia	hsa-mir-222	1.04623
Endometrial Neoplasms	hsa-mir-145	1.04614
Leukemia, Myeloid, Acute	hsa-mir-205	1.04604
Colonic Neoplasms	hsa-mir-96	1.04594
Precursor Cell Lymphoblastic Leukemia-Lymphoma	hsa-mir-21	1.0457
Carcinoma, Hepatocellular	hsa-mir-429	1.04568
Prostatic Neoplasms	hsa-mir-429	1.04538
Anemia, Sickle Cell	hsa-mir-21	1.04492
Osteosarcoma	hsa-mir-106a	1.04449
Osteosarcoma	hsa-let-7d	1.04447
Ovarian Neoplasms	hsa-mir-106a	1.04407
Lymphoma	hsa-mir-34a	1.04391
Mesothelioma	hsa-mir-145	1.04349
Osteosarcoma	hsa-mir-124	1.04347
Lymphoma	hsa-mir-145	1.04324
Carcinoma, Squamous Cell	hsa-mir-29a	1.04264
Adrenocortical Carcinoma	hsa-mir-221	1.04252
Leukemia, Lymphocytic, Chronic, B-Cell	hsa-mir-93	1.04243
Uterine Cervical Neoplasms	hsa-mir-10b	1.04232
Multiple Myeloma	hsa-mir-29a	1.04188
Leukemia, Myeloid, Acute	hsa-mir-1	1.04186
Carcinoma, Non-Small-Cell Lung	hsa-mir-224	1.04168
Lymphoma	hsa-mir-22	1.04164
Uterine Cervical Neoplasms	hsa-mir-1	1.0411
Colonic Neoplasms	hsa-mir-133a	1.04083
Lymphoma	hsa-mir-142	1.04062
Osteosarcoma	hsa-mir-125a	1.0406
Leukemia, Myeloid, Acute	hsa-mir-107	1.04046
Colonic Neoplasms	hsa-mir-100	1.04028
Leukemia, Myeloid, Acute	hsa-mir-125a	1.04016
Retinoblastoma	hsa-mir-96	1.03996
HIV	hsa-mir-27a	1.03961
Stomach Neoplasms	hsa-mir-92a	1.03915
Retinoblastoma	hsa-mir-182	1.03846
Pregnancy, Ectopic	hsa-mir-21	1.03845
Medulloblastoma	hsa-mir-101	1.03825
Colonic Neoplasms	hsa-mir-18b	1.03797
ACTH-Secreting Pituitary Adenoma	hsa-mir-155	1.03766
Medulloblastoma	hsa-mir-146b	1.03724
Carcinoma, Renal Cell	hsa-mir-488	1.03724
Neoplasms	hsa-mir-203	1.03698
Leukemia, Myeloid	hsa-mir-155	1.03688
Lung Neoplasms	hsa-mir-320a	1.0368
Leukemia, Myeloid, Acute	hsa-mir-30a	1.03647
Osteosarcoma	hsa-let-7e	1.03644
Ovarian Neoplasms	hsa-mir-451	1.03634
Leukemia, Lymphocytic, Chronic, B-Cell	hsa-mir-200a	1.03565
Carcinoma, Squamous Cell	hsa-mir-335	1.0356
Carcinoma, Non-Small-Cell Lung	hsa-mir-133a	1.03514
HIV	hsa-mir-34b	1.03477
Polycythemia Vera	hsa-mir-17	1.03461
Carcinoma, Renal Cell	hsa-mir-25	1.03455
Burns	hsa-mir-21	1.03452
Endometrial Neoplasms	hsa-mir-126	1.03432
Esophageal Neoplasms	hsa-mir-182	1.03415
Esophageal Neoplasms	hsa-mir-18a	1.03369
Prostatic Neoplasms	hsa-mir-9	1.0336
Pancreatic Neoplasms	hsa-mir-451	1.03346
Carcinoma, Squamous Cell	hsa-mir-99a	1.03342
Uterine Cervical Neoplasms	hsa-mir-101	1.033
Antiphospholipid Syndrome	hsa-mir-21	1.03297
Uterine Cervical Neoplasms	hsa-mir-183	1.03293
Neoplasms	hsa-mir-100	1.03291
Glioblastoma	hsa-mir-199a	1.03261
Pancreatic Neoplasms	hsa-mir-125a	1.03251
Head and Neck Neoplasms	hsa-mir-17	1.0325
Breast Neoplasms	hsa-mir-448	1.03242
Rectal Neoplasms	hsa-mir-17	1.03213
Retinoblastoma	hsa-mir-133b	1.03182
Urinary Bladder Neoplasms	hsa-mir-106b	1.03177
Osteosarcoma	hsa-let-7c	1.03099
Glioblastoma	hsa-mir-96	1.03083
Psychotic Disorders	hsa-mir-21	1.0307
Osteosarcoma	hsa-mir-26a	1.03036
Hodgkin Disease	hsa-mir-146a	1.03011
Carcinoma, Small Cell	hsa-mir-155	1.03002
Chlamydia Infections	hsa-mir-21	1.02989
Carcinoma, Non-Small-Cell Lung	hsa-mir-29a	1.02972
Urinary Bladder Neoplasms	hsa-mir-375	1.02931
Prostatic Neoplasms	hsa-mir-196a	1.02907
Fatty Liver	hsa-mir-21	1.02902
Leukemia	hsa-mir-200c	1.02815
Uterine Cervical Neoplasms	hsa-mir-224	1.0281
HIV	hsa-mir-16	1.02778
Multiple Myeloma	hsa-mir-199a	1.02775
Brain Ischemia	hsa-mir-21	1.0276
Leukemia	hsa-mir-218	1.02755
Lymphoma	hsa-mir-141	1.02746
Stomach Diseases	hsa-mir-21	1.02745
Multiple Myeloma	hsa-mir-34c	1.02682
Neurodegenerative Diseases	hsa-mir-21	1.02661
Esophageal Neoplasms	hsa-mir-146b	1.02633
Glioblastoma	hsa-mir-141	1.02624
Melanoma	hsa-mir-708	1.02601
Carcinoma	hsa-mir-126	1.02585
Lymphoma	hsa-mir-221	1.02575
Stomach Neoplasms	hsa-mir-203	1.02516
Breast Neoplasms	hsa-mir-487b	1.02507
Hand, Foot and Mouth Disease	hsa-mir-21	1.025
Pemphigus, Benign Familial	hsa-mir-21	1.02469
Pancreatic Neoplasms	hsa-mir-22	1.02467
Ovarian Neoplasms	hsa-mir-26a	1.02465
Radiation Injuries	hsa-mir-21	1.02431
Leukemia	hsa-mir-200a	1.02429
Carcinoma	hsa-mir-101	1.02425
Panic Disorder	hsa-mir-21	1.02398
Colonic Neoplasms	hsa-mir-122	1.02361
Myocytes, Cardiac	hsa-let-7b	1.02361
Retinoblastoma	hsa-mir-16	1.02344
HCV	hsa-mir-146a	1.02305
Myocytes, Cardiac	hsa-mir-31	1.02305
Glioblastoma	hsa-mir-27a	1.02301
Neoplasms	hsa-mir-124	1.02292
Multiple Myeloma	hsa-mir-142	1.02283
Scleroderma, Systemic	hsa-mir-155	1.02277
Leukemia	hsa-let-7a	1.02245
Carcinoma, Renal Cell	hsa-mir-183	1.02242
Myocytes, Cardiac	hsa-mir-34a	1.02222
Ovarian Neoplasms	hsa-mir-150	1.02221
Diabetes Mellitus, Type 1	hsa-mir-21	1.02194
Kidney Failure, Chronic	hsa-mir-21	1.02172
Carcinoma, Squamous Cell	hsa-let-7b	1.02142
Pancreatic Neoplasms	hsa-mir-151	1.02128
Mouth Neoplasms	hsa-mir-146a	1.02121
Brain Injury	hsa-mir-21	1.02098
Leukoplakia, Oral	hsa-mir-21	1.02063
Myocytes, Cardiac	hsa-mir-182	1.02029
Pituitary Adenomas	hsa-mir-21	1.0193
Neuroblastoma	hsa-mir-221	1.01847
Neoplasms, Germ Cell and Embryonal	hsa-mir-21	1.01777
Multiple Myeloma	hsa-mir-195	1.01762
Osteoporosis	hsa-mir-21	1.01734
Encephalomyelitis, Autoimmune, Experimental	hsa-mir-21	1.01705
Neuroblastoma	hsa-mir-16	1.01697
Neuroblastoma	hsa-mir-31	1.01635
Multiple Myeloma	hsa-mir-200c	1.01616
Head and Neck Neoplasms	hsa-mir-124	1.01602
Cerebral Ischemia	hsa-mir-21	1.016
Carcinoma, Renal Cell	hsa-mir-222	1.01586
Osteosarcoma	hsa-mir-25	1.01576
Glioma	hsa-mir-34c	1.0157
Retinoblastoma	hsa-mir-146a	1.01566
Carcinoma	hsa-mir-141	1.01556
Precursor Cell Lymphoblastic Leukemia-Lymphoma	hsa-mir-145	1.01535
Breast Neoplasms	hsa-mir-15b	1.01513
Osteosarcoma	hsa-mir-30a	1.01498
Uterine Cervical Neoplasms	hsa-mir-210	1.01489
Pancreatic Neoplasms	hsa-mir-137	1.01436
Leukemia	hsa-mir-141	1.01417
Retinoblastoma	hsa-mir-222	1.01399
Uterine Cervical Neoplasms	hsa-mir-15a	1.0137
Laryngeal Neoplasms	hsa-mir-146a	1.01323
Nerve Sheath Neoplasms	hsa-mir-21	1.0125
Osteosarcoma	hsa-mir-100	1.01248
Ovarian Neoplasms	hsa-mir-708	1.01207
Odontogenic Tumors	hsa-mir-21	1.01187
Fatty Liver, Alcoholic	hsa-mir-21	1.01164
Neoplasms	hsa-mir-1	1.01156
Nasal Polyps	hsa-mir-21	1.01102
Leiomyoma	hsa-mir-21	1.01078
Carcinoma, Ehrlich Tumor	hsa-mir-21	1.01034
Nasopharyngeal Neoplasms	hsa-mir-145	1.01019
Leukemia, Myeloid, Acute	hsa-mir-375	1.01004
Lymphoma, B-Cell	hsa-mir-223	1.00953
Esophageal Neoplasms	hsa-mir-17	1.00943
Head and Neck Neoplasms	hsa-mir-127	1.00942
HIV	hsa-mir-148a	1.00931
Osteosarcoma	hsa-let-7g	1.00907
Colonic Neoplasms	hsa-mir-206	1.00907
Neuroblastoma	hsa-mir-146a	1.00895
Colorectal Neoplasms	hsa-mir-106b	1.00884
Rectal Neoplasms	hsa-mir-34a	1.00863
Lung Diseases	hsa-mir-21	1.00858
Carcinoma, Non-Small-Cell Lung	hsa-mir-92a	1.00857
Arthritis	hsa-mir-21	1.00822
Medulloblastoma	hsa-mir-222	1.00821
Colorectal Neoplasms	hsa-mir-214	1.00798
Retinoblastoma	hsa-mir-199a	1.0079
Carcinoma	hsa-mir-146a	1.00774
Head and Neck Neoplasms	hsa-mir-106a	1.00732
Urinary Bladder Neoplasms	hsa-let-7b	1.0073
Muscular Dystrophies	hsa-mir-21	1.00678
Breast Neoplasms	hsa-mir-652	1.00675
Thyroid Neoplasms	hsa-mir-34c	1.00671
Lymphoma	hsa-mir-222	1.00663
Acute Lung Injury	hsa-mir-21	1.00636
Pituitary Neoplasms	hsa-mir-155	1.0062
Ischemic Preconditioning	hsa-mir-146a	1.00595
Musculoskeletal Abnormalities	hsa-mir-155	1.0054
Colorectal Neoplasms	hsa-let-7d	1.00519
Lung Neoplasms	hsa-mir-151a	1.00403
Lymphoproliferative Disorders	hsa-mir-21	1.004
Myositis Ossificans	hsa-mir-21	1.00379
Medulloblastoma	hsa-mir-34c	1.00336
HIV	hsa-mir-200b	1.00328
Cervical Neoplasms	hsa-mir-21	1.00296
HCMV Infection	hsa-mir-146a	1.00277
Retinoblastoma	hsa-mir-146b	1.00268
Colonic Neoplasms	hsa-mir-15b	1.00239
HIV	hsa-mir-126	1.00239
Leukemia-Lymphoma, Adult T-Cell	hsa-mir-125b	1.00224
Leukemia	hsa-mir-29a	1.00195
Uterine Cervical Neoplasms	hsa-mir-223	1.00176
Adrenocortical Carcinoma	hsa-mir-183	1.00155
Medulloblastoma	hsa-mir-16	1.00144
HIV	hsa-mir-200c	1.00144
Liposarcoma	hsa-mir-21	1.00143
HIV	hsa-mir-199a	1.00123
Leukemia, Lymphocytic, Chronic, B-Cell	hsa-let-7b	1.00111
Lymphoma, B-Cell	hsa-mir-7	1.00104
Pancreatic Neoplasms	hsa-mir-151a	1.00101
Pancreatic Neoplasms	hsa-mir-18b	1.00066
Osteosarcoma	hsa-mir-148a	1.00064
Carcinoma, Squamous Cell	hsa-mir-127	1.00004
Glioblastoma	hsa-mir-214	0.999908
Lymphoma, B-Cell	hsa-mir-1	0.999664
Leukemia, Lymphocytic, Chronic, B-Cell	hsa-mir-10b	0.99939
Glioblastoma	hsa-mir-223	0.999178
Colorectal Neoplasms	hsa-mir-29b	0.998845
Leukemia	hsa-mir-93	0.998028
Hypoxia-Ischemia, Brain	hsa-mir-21	0.99778
Esophageal Neoplasms	hsa-mir-10b	0.997772
Lymphoma, B-Cell	hsa-mir-141	0.997695
Carcinoma, Non-Small-Cell Lung	hsa-mir-151	0.997066
Crohn Disease	hsa-mir-155	0.996966
Esophageal Neoplasms	hsa-mir-181b	0.996882
Carcinoma, Squamous Cell	hsa-mir-107	0.996767
Neoplasms	hsa-mir-375	0.996743
Breast Neoplasms	hsa-mir-598	0.996508
Lymphoma, B-Cell	hsa-mir-93	0.996325
Scleroderma, Systemic	hsa-mir-125b	0.99591
Leukemia, Myeloid, Acute	hsa-mir-99a	0.995713
Rectal Neoplasms	hsa-mir-146a	0.995698
Glioblastoma	hsa-mir-182	0.99549
Lymphoma, B-Cell	hsa-let-7b	0.995259
Abortion, Habitual	hsa-mir-21	0.995202
Pancreatic Neoplasms	hsa-mir-106b	0.994919
Head and Neck Neoplasms	hsa-mir-214	0.99481
Mastocytosis, Systemic	hsa-mir-21	0.99475
Graves Disease	hsa-mir-21	0.994745
Neuroblastoma	hsa-mir-155	0.994663
Lymphoma	hsa-mir-34b	0.994654
Fanconi Anemia	hsa-mir-21	0.994516
Neoplasms	hsa-mir-148a	0.994477
Uterine Cervical Neoplasms	hsa-mir-148a	0.993817
Breast Neoplasms	hsa-mir-532	0.993767
Lymphoma, B-Cell	hsa-mir-218	0.993379
Melanoma	hsa-mir-451a	0.993349
Breast Neoplasms	hsa-mir-421	0.993107
Adenocarcinoma	hsa-mir-148a	0.99298
Urinary Bladder Neoplasms	hsa-mir-26a	0.992944
Stomach Neoplasms	hsa-mir-96	0.992709
Prostatic Neoplasms	hsa-mir-29c	0.992519
Carcinoma, Non-Small-Cell Lung	hsa-mir-19a	0.99198
Esophageal Neoplasms	hsa-mir-335	0.99149
Thyroid Neoplasms	hsa-mir-16	0.991409
Glioblastoma	hsa-mir-375	0.991241
Head and Neck Neoplasms	hsa-mir-22	0.990752
Adenocarcinoma	hsa-mir-224	0.990683
Carcinoma, Squamous Cell	hsa-let-7e	0.990621
Lymphoma, B-Cell	hsa-mir-31	0.990525
Leukemia	hsa-mir-224	0.99036
Nasopharyngeal Neoplasms	hsa-mir-221	0.990173
Retinoblastoma	hsa-mir-27a	0.989519
Uterine Cervical Neoplasms	hsa-let-7b	0.989385
Prion Diseases	hsa-mir-21	0.989327
Lymphoma	hsa-mir-146b	0.989107
Precursor B-Cell Lymphoblastic Leukemia-Lymphoma	hsa-mir-21	0.988242
Lymphoma	hsa-mir-31	0.988194
Myocardial Ischemia	hsa-mir-155	0.988165
Pancreatic Neoplasms	hsa-mir-30d	0.988037
Rectal Neoplasms	hsa-mir-20a	0.987424
Urinary Bladder Neoplasms	hsa-let-7d	0.986997
Adenocarcinoma	hsa-mir-100	0.986692
Head and Neck Neoplasms	hsa-mir-25	0.986686
Carcinoma	hsa-mir-93	0.986376
Mesothelioma	hsa-mir-19a	0.986007
Head and Neck Neoplasms	hsa-mir-182	0.98588
Osteosarcoma	hsa-mir-199b	0.985784
Colorectal Neoplasms	hsa-mir-29c	0.985563
Carcinoma, Renal Cell	hsa-mir-451	0.984793
Osteosarcoma	hsa-mir-196a	0.984671
Carcinoma, Squamous Cell	hsa-mir-29b	0.984644
Urinary Bladder Neoplasms	hsa-mir-150	0.984627
Lymphoma, B-Cell	hsa-mir-34b	0.983742
Urinary Bladder Neoplasms	hsa-mir-22	0.983616
Thyroid Neoplasms	hsa-mir-143	0.983324
Endometrial Neoplasms	hsa-mir-34c	0.98326
Esophageal Neoplasms	hsa-mir-29a	0.982528
Carcinoma, Oral	hsa-mir-146a	0.982454
Thyroid Neoplasms	hsa-let-7a	0.982426
Leukemia, Myeloid, Acute	hsa-mir-106b	0.982367
Adrenocortical Carcinoma	hsa-mir-27a	0.9823
Carcinoma, Non-Small-Cell Lung	hsa-mir-106b	0.981758
Thyroid Neoplasms	hsa-mir-20a	0.98147
Colorectal Neoplasms	hsa-mir-205	0.981396
Myocytes, Cardiac	hsa-mir-16	0.981304
Carcinoma, Squamous Cell	hsa-mir-196a	0.98126
Carcinoma, Renal Cell	hsa-mir-15a	0.981226
Breast Neoplasms	hsa-mir-330	0.981174
HIV	hsa-mir-106a	0.981084
Mesothelioma	hsa-mir-221	0.980955
Leukemia, Myeloid, Acute	hsa-mir-18b	0.980822
Irritable Bowel Syndrome	hsa-mir-21	0.980578
Medulloblastoma	hsa-mir-155	0.980542
Leukemia, Lymphocytic, Chronic, B-Cell	hsa-mir-218	0.980363
Retinoblastoma	hsa-mir-181a	0.980303
Carcinoma, Renal Cell	hsa-mir-18a	0.980295
Esophageal Neoplasms	hsa-mir-195	0.980009
Leukemia, Lymphocytic, Chronic, B-Cell	hsa-mir-141	0.979244
Multiple Myeloma	hsa-mir-27a	0.979117
HIV	hsa-mir-26a	0.979077
Carcinoma, Squamous Cell	hsa-mir-96	0.979
Sarcoma, Synovial	hsa-mir-21	0.978573
Glioblastoma	hsa-mir-135b	0.978091
SIV Infection	hsa-mir-146a	0.977563
HIV Infection	hsa-mir-21	0.977431
Myelodysplastic Syndromes	hsa-mir-126	0.977375
Lymphoma, B-Cell	hsa-mir-26a	0.97726
Sarcoma, Kaposi	hsa-mir-34a	0.977138
Lymphoma, B-Cell	hsa-let-7g	0.977103
Glioma	hsa-mir-19a	0.97685
Cocaine-Related Disorders	hsa-mir-21	0.976812
HEV	hsa-mir-146a	0.976753
Papilary thyroid carcinoma	hsa-mir-146a	0.976753
Breast Neoplasms	hsa-mir-379	0.976732
Head and Neck Neoplasms	hsa-mir-148a	0.976656
Melanoma	hsa-mir-206	0.97626
Neoplasms	hsa-mir-27b	0.976119
Lymphoma	hsa-mir-183	0.976118
Fibrosis	hsa-mir-155	0.976113
Polycythemia Vera	hsa-mir-20a	0.976088
Lymphoma, B-Cell	hsa-let-7c	0.975919
Neuroblastoma	hsa-mir-218	0.975861
Endometrial Neoplasms	hsa-mir-34a	0.975531
Glioblastoma	hsa-mir-15b	0.975332
Uterine Cervical Neoplasms	hsa-mir-29a	0.975117
Lymphoma, B-Cell	hsa-mir-27a	0.975025
Uterine Cervical Neoplasms	hsa-mir-181b	0.974756
Leukemia, Lymphocytic, Chronic, B-Cell	hsa-mir-26a	0.974712
Hodgkin Disease	hsa-mir-126	0.974637
Carcinoma, Hepatocellular	hsa-mir-448	0.974525
Leukemia, Lymphocytic, Chronic, B-Cell	hsa-mir-224	0.97439
Carcinoma, Non-Small-Cell Lung	hsa-mir-22	0.974045
Adrenocortical Carcinoma	hsa-mir-486	0.973544
Breast Neoplasms	hsa-mir-539	0.973016
Sarcoma	hsa-mir-21	0.972912
Lymphoma	hsa-mir-182	0.972819
Breast Neoplasms	hsa-mir-362	0.972368
Vitiligo	hsa-mir-21	0.972271
Multiple Myeloma	hsa-let-7b	0.97206
Osteosarcoma	hsa-mir-99a	0.971442
Carcinoma, Renal Cell	hsa-mir-296	0.971101
Carcinoma, Non-Small-Cell Lung	hsa-mir-25	0.971017
Head and Neck Neoplasms	hsa-mir-486	0.971016
Esophageal Neoplasms	hsa-mir-127	0.970723
Breast Neoplasms	hsa-mir-130a	0.970535
Thyroid Neoplasms	hsa-mir-17	0.970256
Colorectal Neoplasms	hsa-let-7f	0.97019
Down Syndrome	hsa-mir-21	0.969923
Colorectal Neoplasms	hsa-mir-24	0.969688
Hepatitis C, Chronic	hsa-mir-21	0.96957
Carcinoma, Hepatocellular	hsa-mir-708	0.969455
Retinoblastoma	hsa-mir-214	0.969414
Adrenocortical Carcinoma	hsa-mir-141	0.969218
Adenocarcinoma	hsa-mir-18a	0.968995
Cardiomegaly	hsa-mir-155	0.968968
Pancreatic Neoplasms	hsa-mir-193a	0.968827
Hepatitis B	hsa-mir-34a	0.968746
Uterine Cervical Neoplasms	hsa-mir-142	0.968613
Uterine Cervical Neoplasms	hsa-mir-29c	0.968549
Biliary Atresia	hsa-mir-21	0.968042
Carcinoma, Squamous Cell	hsa-let-7g	0.967805
Adrenocortical Carcinoma	hsa-mir-34c	0.96768
Myocardial Infarction	hsa-mir-17	0.96766
Carcinoma, Renal Cell	hsa-mir-125b	0.967616
Thyroid Neoplasms	hsa-mir-199a	0.967392
Leukemia	hsa-mir-22	0.967076
Myocytes, Cardiac	hsa-mir-26a	0.966801
Lymphoma	hsa-mir-10b	0.966429
Neoplasms	hsa-mir-26a	0.966242
Neoplasms	hsa-mir-488	0.966196
Urinary Bladder Neoplasms	hsa-mir-122	0.96613
Lymphoma	hsa-mir-93	0.965762
Leukemia	hsa-mir-142	0.965485
Mesothelioma	hsa-mir-27a	0.964752
Myocytes, Cardiac	hsa-mir-101	0.964378
Neuroblastoma	hsa-mir-34c	0.964243
Retinoblastoma	hsa-mir-26a	0.964202
Head and Neck Neoplasms	hsa-mir-335	0.964173
Esophageal Neoplasms	hsa-mir-124	0.963974
Stomach Neoplasms	hsa-mir-15a	0.963837
Leukemia-Lymphoma, Adult T-Cell	hsa-mir-146a	0.963664
Breast Neoplasms	hsa-mir-216b	0.963527
Colonic Neoplasms	hsa-mir-320a	0.963226
Hyperglycemia	hsa-mir-21	0.962959
Periodontitis	hsa-mir-155	0.962589
Leukemia, Lymphocytic, Chronic, B-Cell	hsa-let-7c	0.962506
Breast Neoplasms	hsa-mir-216a	0.962379
Carcinoma, Squamous Cell	hsa-mir-135b	0.962375
Esophageal Neoplasms	hsa-mir-7	0.962355
Hemangiosarcoma	hsa-mir-155	0.962034
Ovarian Neoplasms	hsa-mir-205	0.961846
Urinary Bladder Neoplasms	hsa-let-7c	0.961809
Gastrointestinal Neoplasms	hsa-mir-21	0.961792
HIV	hsa-mir-18a	0.961668
Stomach Neoplasms	hsa-mir-99a	0.961499
Lung Neoplasms	hsa-mir-451a	0.961358
Ovarian Neoplasms	hsa-mir-196a	0.961291
Retinal Degeneration	hsa-mir-21	0.961233
Leukemia, Lymphocytic, Chronic, B-Cell	hsa-mir-182	0.961215
Medulloblastoma	hsa-mir-210	0.961165
Nasopharyngeal Neoplasms	hsa-mir-126	0.961095
Urinary Bladder Neoplasms	hsa-mir-30d	0.961041
Thyroid Neoplasms	hsa-mir-27a	0.960746
Multiple Myeloma	hsa-mir-9	0.960658
Sjogren's Syndrome	hsa-mir-155	0.960496
Breast Neoplasms	hsa-mir-574	0.960305
Urinary Bladder Neoplasms	hsa-mir-30c	0.960218
Carcinoma, Non-Small-Cell Lung	hsa-let-7f	0.959984
Leukemia, Lymphocytic, Chronic, B-Cell	hsa-let-7g	0.959937
Leukemia, Lymphocytic, Chronic, B-Cell	hsa-mir-124	0.959893
Anoxia	hsa-mir-21	0.959742
Precursor Cell Lymphoblastic Leukemia-Lymphoma	hsa-mir-34c	0.959629
Leukemia, Lymphocytic, Chronic, B-Cell	hsa-mir-214	0.959469
Glioma	hsa-mir-25	0.959441
Prostatic Neoplasms	hsa-mir-125a	0.959386
Colon Neoplasms	hsa-mir-20a	0.958983
Amyloidosis	hsa-mir-21	0.958857
HIV	hsa-let-7c	0.958813
Glomerulonephritis	hsa-mir-21	0.958746
Myeloproliferative Disorders	hsa-mir-221	0.958594
Urinary Bladder Neoplasms	hsa-mir-20b	0.958549
Leukemia	hsa-mir-146b	0.958516
Neoplasms	hsa-mir-107	0.958288
Adenocarcinoma	hsa-mir-214	0.958287
Colorectal Neoplasms	hsa-let-7g	0.958025
Carcinoma, Renal Cell	hsa-mir-22	0.957795
Carcinoma, Hepatocellular	hsa-mir-137	0.957655
Uterine Cervical Neoplasms	hsa-mir-429	0.957573
Glioblastoma	hsa-mir-29b	0.957298
Carcinoma	hsa-mir-143	0.957294
Endometrial Neoplasms	hsa-mir-199a	0.957254
Neuroblastoma	hsa-mir-143	0.957028
Urinary Bladder Neoplasms	hsa-mir-191	0.956914
Retinoblastoma	hsa-mir-93	0.956712
Thyroid Neoplasms	hsa-mir-18a	0.956704
Breast Neoplasms	hsa-mir-138	0.95669
Neuroblastoma	hsa-mir-126	0.956311
Breast Neoplasms	hsa-mir-501	0.956147
Kidney Failure, Acute	hsa-mir-21	0.956041
Adenocarcinoma	hsa-let-7d	0.955969
Endometrial Neoplasms	hsa-mir-146a	0.955755
Carcinoma, Non-Small-Cell Lung	hsa-mir-18a	0.955692
Lung Neoplasms	hsa-mir-625	0.95556
Periodontal Diseases	hsa-mir-17	0.955362
Uterine Cervical Neoplasms	hsa-mir-29b	0.955346
Adrenocortical Carcinoma	hsa-mir-224	0.955311
Glioblastoma	hsa-mir-335	0.955291
Colonic Neoplasms	hsa-mir-135a	0.955055
Mesothelioma	hsa-mir-146a	0.954942
Carcinoma, Squamous Cell	hsa-mir-191	0.954939
Multiple Myeloma	hsa-mir-200b	0.954724
Osteosarcoma	hsa-let-7f	0.954438
Esophageal Neoplasms	hsa-mir-30a	0.954268
Laryngeal Neoplasms	hsa-mir-17	0.953816
Adenocarcinoma	hsa-mir-1	0.953808
Frontotemporal Lobar Degeneration	hsa-mir-21	0.953779
Pancreatic Neoplasms	hsa-mir-20b	0.953165
Lymphoma	hsa-mir-7	0.953075
Precursor Cell Lymphoblastic Leukemia-Lymphoma	hsa-mir-222	0.953042
Leukemia	hsa-mir-10b	0.952985
Mesothelioma	hsa-mir-16	0.95281
Prostatic Neoplasms	hsa-mir-19b	0.952809
Carcinoma	hsa-mir-25	0.952144
Head and Neck Neoplasms	hsa-mir-29a	0.95201
Retinoblastoma	hsa-mir-106a	0.951955
Medulloblastoma	hsa-mir-199a	0.951868
Adenocarcinoma	hsa-mir-19a	0.951855
Leukemia, Lymphocytic, Chronic, B-Cell	hsa-mir-150	0.951695
Adrenocortical Carcinoma	hsa-mir-223	0.951652
Myocytes, Cardiac	hsa-mir-124	0.951527
Myocytes, Cardiac	hsa-mir-200b	0.951261
Erythropoiesis	hsa-mir-146a	0.951134
HIV	hsa-mir-107	0.951022
Ovarian Neoplasms	hsa-mir-24	0.950732
Glioma	hsa-mir-101	0.950618
Glioblastoma	hsa-mir-125a	0.950501
Carcinoma	hsa-mir-27a	0.950494
Digestive System Neoplasms	hsa-mir-155	0.950362
Leukemia, Myeloid, Acute	hsa-mir-486	0.949955
Glioblastoma	hsa-mir-127	0.949632
Leukemia, Lymphocytic, Chronic, B-Cell	hsa-let-7d	0.949623
Rectal Neoplasms	hsa-mir-221	0.949258
Carcinoma, Squamous Cell	hsa-mir-206	0.949234
Neoplasms	hsa-mir-133b	0.949121
Adrenocortical Carcinoma	hsa-mir-146b	0.949079
Adrenocortical Carcinoma	hsa-mir-99a	0.948898
Myeloproliferative Disorders	hsa-mir-125b	0.948856
Glioma	hsa-mir-146a	0.94808
Lymphoma	hsa-let-7b	0.948043
Retinoblastoma	hsa-mir-143	0.947836
Multiple Myeloma	hsa-mir-26a	0.947649
Lymphoma, B-Cell	hsa-let-7d	0.947525
Salivary Gland Neoplasms	hsa-mir-155	0.947501
Carcinoma, Non-Small-Cell Lung	hsa-mir-26a	0.947425
Creutzfeldt-Jakob Syndrome	hsa-mir-21	0.947383
Prostatic Neoplasms	hsa-mir-150	0.947365
Lupus Erythematosus, Systemic	hsa-mir-16	0.947265
Carcinoma, Renal Cell	hsa-mir-221	0.947177
Breast Neoplasms	hsa-mir-196b	0.946559
HIV	hsa-mir-182	0.946388
Colon Neoplasms	hsa-mir-146a	0.946143
Multiple Myeloma	hsa-mir-146b	0.946043
Multiple Myeloma	hsa-mir-150	0.945752
Lymphoma	hsa-mir-195	0.945495
Myocytes, Cardiac	hsa-mir-30c	0.945412
Retinoblastoma	hsa-mir-200c	0.945363
Diabetic Nephropathies	hsa-mir-155	0.945262
Carcinoma, Non-Small-Cell Lung	hsa-mir-335	0.945106
Dyspepsia	hsa-mir-21	0.945028
Urinary Bladder Neoplasms	hsa-mir-320a	0.944939
Lymphoma	hsa-mir-143	0.944889
Hodgkin Disease	hsa-mir-125b	0.944876
Carcinoma, Renal Cell	hsa-mir-135b	0.944751
Multiple Myeloma	hsa-mir-34b	0.944667
Ovarian Neoplasms	hsa-mir-27b	0.944657
Lymphoma, Primary Effusion	hsa-mir-155	0.944639
Myocytes, Cardiac	hsa-mir-18a	0.944547
Esophageal Neoplasms	hsa-mir-9	0.944432
Adrenocortical Carcinoma	hsa-mir-20a	0.944345
Medulloblastoma	hsa-mir-142	0.944324
Obesity	hsa-mir-155	0.944057
Medulloblastoma	hsa-mir-7	0.944021
Head and Neck Neoplasms	hsa-mir-135b	0.943881
Heart Failure	hsa-mir-331	0.943721
Gout	hsa-mir-21	0.943536
Eclampsia	hsa-mir-155	0.943501
Lung Neoplasms	hsa-mir-429	0.943461
Sarcoma, Kaposi	hsa-mir-155	0.943367
Head and Neck Neoplasms	hsa-mir-19b	0.943225
Melanoma	hsa-mir-24	0.943072
Nervous System Diseases	hsa-mir-21	0.943003
Adrenocortical Carcinoma	hsa-mir-101	0.942916
Pancreatic Neoplasms	hsa-mir-149	0.942815
Hearing Loss	hsa-mir-21	0.942151
Neuroblastoma	hsa-mir-222	0.942093
Osteosarcoma	hsa-mir-486	0.942033
Hematologic Neoplasms	hsa-mir-146a	0.942003
Psychotic Disorders	hsa-mir-92a	0.941749
Glioma	hsa-mir-126	0.941715
Myocytes, Cardiac	hsa-mir-224	0.941668
Carcinoma, Renal Cell	hsa-mir-29a	0.941602
Retinoblastoma	hsa-mir-27b	0.941495
Carcinoma, Squamous Cell	hsa-mir-151a	0.941338
Ovary Syndrome	hsa-mir-146a	0.941312
Psychotic Disorders	hsa-mir-34a	0.941253
Helplessness, Learned	hsa-let-7d	0.941096
Chondrodysplasia Punctata	hsa-mir-21	0.941066
Leukemia, Lymphocytic, Chronic, B-Cell	hsa-mir-25	0.940983
Esophageal Neoplasms	hsa-mir-107	0.940869
Endometrial Neoplasms	hsa-mir-143	0.940747
Multiple Myeloma	hsa-mir-210	0.94067
Glioblastoma	hsa-let-7g	0.940668
Adenocarcinoma	hsa-mir-486	0.940242
Multiple Endocrine Neoplasia Type 1	hsa-mir-21	0.940037
Child Development Disorders, Pervasive	hsa-mir-15a	0.939839
Myasthenia Gravis	hsa-mir-21	0.939796
Multiple Myeloma	hsa-mir-182	0.939714
Thyroid Neoplasms	hsa-mir-224	0.939702
Thyroid Neoplasms	hsa-mir-93	0.939385
Carcinoma, Small Cell	hsa-mir-146a	0.939142
Leukemia	hsa-mir-124	0.939127
Urinary Bladder Neoplasms	hsa-mir-151	0.938866
HIV	hsa-mir-124	0.938804
Carcinoma, Squamous Cell	hsa-mir-429	0.93878
Carcinoma, Non-Small-Cell Lung	hsa-mir-195	0.938565
Neoplasms	hsa-mir-133a	0.938344
Synapses	hsa-mir-146a	0.937753
Hodgkin Disease	hsa-mir-34a	0.937625
Multiple Myeloma	hsa-mir-31	0.93753
Glioblastoma	hsa-mir-18b	0.9372
Carcinoma, Non-Small-Cell Lung	hsa-mir-141	0.936601
Adenocarcinoma	hsa-mir-7	0.936542
Carcinoma, Hepatocellular	hsa-mir-216b	0.936447
Ovarian Neoplasms	hsa-mir-574	0.936296
Leukemia, Myeloid, Acute	hsa-mir-191	0.936137
Myotonic Dystrophy	hsa-mir-21	0.935619
Uterine Cervical Neoplasms	hsa-mir-99a	0.935312
Leukemia, Lymphocytic, Chronic, B-Cell	hsa-mir-106a	0.935099
Dementia	hsa-mir-21	0.934901
Myocytes, Cardiac	hsa-mir-107	0.934603
Hepatitis B, Chronic	hsa-mir-21	0.934482
Multiple Myeloma	hsa-mir-22	0.934465
Carcinoma, Renal Cell	hsa-mir-31	0.934463
Leukemia, Myeloid, Acute	hsa-mir-133b	0.934395
Helplessness, Learned	hsa-mir-27a	0.934257
Lymphoma, B-Cell	hsa-let-7e	0.934158
Lupus Vulgaris	hsa-mir-151	0.93403
Mouth Neoplasms	hsa-mir-17	0.933982
Neoplasms	hsa-mir-96	0.933765
Medulloblastoma	hsa-let-7a	0.933671
Pancreatic Neoplasms	hsa-mir-135a	0.933645
Urinary Bladder Neoplasms	hsa-let-7g	0.933645
Carcinoma, Non-Small-Cell Lung	hsa-mir-107	0.933541
Autoimmune Diseases	hsa-mir-21	0.933493
Colorectal Neoplasms	hsa-mir-191	0.933388
Carcinoma, Hepatocellular	hsa-mir-658	0.933387
Gastritis, Atrophic	hsa-mir-21	0.933142
Urinary Bladder Neoplasms	hsa-mir-30a	0.932817
Urinary Bladder Neoplasms	hsa-mir-206	0.932808
Leukemia	hsa-mir-181b	0.932658
Leukemia, Myeloid, Acute	hsa-mir-335	0.932567
Uterine Cervical Neoplasms	hsa-mir-335	0.932505
Melanoma	hsa-mir-130a	0.932356
Glioblastoma	hsa-let-7c	0.932341
Glioma	hsa-mir-199a	0.932253
ACTH-Secreting Pituitary Adenoma	hsa-mir-146a	0.932106
Nasopharyngeal Neoplasms	hsa-mir-222	0.931766
Retinoblastoma	hsa-mir-22	0.931765
Adenocarcinoma	hsa-mir-146b	0.931599
Lymphoma, B-Cell	hsa-mir-210	0.931414
Esophageal Neoplasms	hsa-mir-1	0.931112
Osteosarcoma	hsa-mir-107	0.93098
Carcinoma, Hepatocellular	hsa-mir-206	0.930863
Endometrial Neoplasms	hsa-mir-10b	0.930732
Leukemia, Lymphocytic, Chronic, B-Cell	hsa-mir-210	0.930671
Neoplasms	hsa-mir-196a	0.930621
Toxoplasma	hsa-mir-145	0.930605
Urinary Bladder Neoplasms	hsa-mir-18b	0.930463
Glioblastoma	hsa-mir-150	0.930348
Thyroid Neoplasms	hsa-mir-181b	0.930291
Stomach Neoplasms	hsa-mir-708	0.93013
Osteosarcoma	hsa-let-7i	0.930065
Lung Neoplasms	hsa-mir-378a	0.930001
Esophageal Neoplasms	hsa-mir-199b	0.929995
Precursor Cell Lymphoblastic Leukemia-Lymphoma	hsa-mir-200b	0.929888
Retinoblastoma	hsa-mir-25	0.929878
Neuroblastoma	hsa-mir-200b	0.929783
Uterine Cervical Neoplasms	hsa-mir-127	0.92961
Nasopharyngeal Neoplasms	hsa-mir-16	0.929585
Adenocarcinoma	hsa-let-7b	0.929364
Breast Neoplasms	hsa-mir-521	0.929347
HIV	hsa-mir-30c	0.929334
Uterine Cervical Neoplasms	hsa-mir-25	0.929203
Prostatic Neoplasms	hsa-mir-199b	0.928987
Leukemia, Lymphocytic, Chronic, B-Cell	hsa-mir-205	0.928877
Lymphoma, B-Cell	hsa-mir-224	0.928825
Glioblastoma	hsa-let-7b	0.928631
Leukemia, Myeloid, Acute	hsa-mir-96	0.928513
Glioblastoma	hsa-mir-106b	0.928159
Carcinoma, Hepatocellular	hsa-mir-95	0.928034
Retinoblastoma	hsa-mir-15a	0.926602
Carcinoma, Non-Small-Cell Lung	hsa-let-7i	0.926572
Breast Neoplasms	hsa-mir-33a	0.926489
Leukemia, Lymphocytic, Chronic, B-Cell	hsa-mir-1	0.925985
Carcinoma, Renal Cell	hsa-mir-30a	0.925983
Glioma	hsa-mir-92a	0.925845
Laryngeal Neoplasms	hsa-mir-126	0.925757
Toxoplasma	hsa-mir-21	0.925668
Carcinoma, Renal Cell	hsa-mir-106a	0.925502
Colonic Neoplasms	hsa-mir-373	0.925433
Lymphoma	hsa-mir-96	0.925383
Adenocarcinoma	hsa-mir-9	0.925279
Cystic Fibrosis	hsa-mir-21	0.925218
Leukemia, B-Cell	hsa-mir-34a	0.925115
Adrenocortical Carcinoma	hsa-mir-205	0.924832
Leukemia, B-Cell	hsa-mir-126	0.924695
Uterine Cervical Neoplasms	hsa-let-7d	0.92466
Carcinoma, Squamous Cell	hsa-let-7f	0.924655
Carcinoma, Non-Small-Cell Lung	hsa-mir-19b	0.924652
Graft vs Host Disease	hsa-mir-21	0.924512
Biliary Tract Neoplasms	hsa-mir-155	0.924333
Pancreatic Neoplasms	hsa-mir-574	0.92396
Glioblastoma	hsa-mir-199b	0.923957
Melanoma	hsa-mir-542	0.923955
Colonic Neoplasms	hsa-mir-708	0.923738
Leukemia, Biphenotypic, Acute	hsa-mir-21	0.923625
Trophoblasts	hsa-mir-218	0.923566
Mesothelioma	hsa-mir-218	0.923546
Adenocarcinoma	hsa-mir-375	0.923501
HIV	hsa-mir-92a	0.923226
Precursor Cell Lymphoblastic Leukemia-Lymphoma	hsa-mir-199a	0.922997
Mesothelioma	hsa-mir-93	0.92294
Helplessness, Learned	hsa-mir-34c	0.922681
Uterine Cervical Neoplasms	hsa-let-7c	0.92257
HIV	hsa-mir-19a	0.922523
RNA Virus Infections	hsa-mir-21	0.92252
Urinary Bladder Neoplasms	hsa-mir-137	0.922395
Esophageal Neoplasms	hsa-mir-429	0.922383
Urinary Bladder Neoplasms	hsa-mir-151a	0.922156
Hodgkin Disease	hsa-mir-221	0.922143
Leukemia	hsa-let-7b	0.92189
Lymphoma	hsa-mir-205	0.921613
Carcinoma, Renal Cell	hsa-mir-182	0.921416
HIV	hsa-mir-224	0.921215
Adenocarcinoma	hsa-let-7c	0.92112
Medulloblastoma	hsa-mir-200c	0.921026
Nasopharyngeal Neoplasms	hsa-mir-92a	0.920907
Mesothelioma	hsa-mir-200b	0.920762
Pancreatic Neoplasms	hsa-mir-193b	0.920676
Retinoblastoma	hsa-mir-7	0.920656
Glioma	hsa-mir-200c	0.920595
Colorectal Neoplasms	hsa-mir-15b	0.920508
Leukemia, Myeloid	hsa-mir-146a	0.920468
HIV	hsa-mir-29b	0.920437
Osteosarcoma	hsa-mir-206	0.920015
Breast Neoplasms	hsa-mir-92b	0.919928
Colon Neoplasms	hsa-mir-125b	0.919853
Glioblastoma	hsa-mir-100	0.919669
Small Cell Lung Carcinoma	hsa-mir-21	0.919249
Lymphoma, B-Cell	hsa-mir-182	0.919184
Ovarian Neoplasms	hsa-mir-193a	0.919041
Precursor Cell Lymphoblastic Leukemia-Lymphoma	hsa-mir-142	0.918999
Multiple Myeloma	hsa-let-7c	0.918868
Lymphoma	hsa-mir-29a	0.918743
Adrenocortical Carcinoma	hsa-mir-214	0.918741
Coronary Artery Disease	hsa-mir-17	0.918409
Pancreatic Neoplasms	hsa-mir-140	0.918263
Precursor Cell Lymphoblastic Leukemia-Lymphoma	hsa-mir-16	0.918178
Anus Neoplasms	hsa-mir-155	0.918139
Mesothelioma	hsa-mir-199a	0.917902
Carcinoma	hsa-mir-486	0.917792
HIV	hsa-mir-146b	0.917574
Thyroid Neoplasms	hsa-mir-101	0.917543
Carcinoma, Renal Cell	hsa-mir-148a	0.917461
Breast Neoplasms	hsa-mir-498	0.917443
Myocytes, Cardiac	hsa-mir-146a	0.917437
Myeloproliferative Disorders	hsa-mir-16	0.917356
Esophageal Neoplasms	hsa-mir-27b	0.917225
Colonic Neoplasms	hsa-mir-149	0.917202
Stomach Neoplasms	hsa-mir-193a	0.917012
Breast Neoplasms	hsa-mir-370	0.917007
Gerstmann-Straussler-Scheinker Disease	hsa-mir-21	0.917007
Mesothelioma	hsa-mir-9	0.916996
Carcinoma, Renal Cell	hsa-mir-27b	0.916985
Esophageal Neoplasms	hsa-mir-122	0.916885
Multiple Myeloma	hsa-mir-218	0.916792
Muscular Dystrophy, Duchenne	hsa-mir-155	0.91656
Focal Epithelial Hyperplasia	hsa-mir-155	0.91653
Multiple Myeloma	hsa-mir-133b	0.916416
Carcinoma, Renal Cell	hsa-mir-375	0.916096
Myocytes, Cardiac	hsa-let-7c	0.916095
Leukemia, Myeloid, Acute	hsa-mir-20b	0.915901
Leukemia	hsa-mir-29b	0.915776
Thyroid Neoplasms	hsa-mir-182	0.915721
Adrenocortical Carcinoma	hsa-mir-10b	0.915709
Lymphoma, B-Cell	hsa-mir-10b	0.915537
Carcinoma, Hepatocellular	hsa-mir-383	0.915433
Endometrial Neoplasms	hsa-mir-17	0.915425
Lymphoma	hsa-let-7d	0.915293
Colonic Neoplasms	hsa-mir-193a	0.915179
Intellectual Disability	hsa-mir-21	0.915161
Carcinoma, Renal Cell	hsa-mir-191	0.915159
Uterine Cervical Neoplasms	hsa-mir-135b	0.915151
Colonic Neoplasms	hsa-mir-338	0.914981
Stomach Neoplasms	hsa-mir-30d	0.914696
Leukemia, Lymphocytic, Chronic, B-Cell	hsa-mir-199b	0.914628
Hepatitis	hsa-mir-21	0.914615
Leukemia, Lymphocytic, Chronic, B-Cell	hsa-mir-100	0.914547
Melanoma	hsa-mir-128	0.91454
Carcinoma, Hepatocellular	hsa-mir-153	0.91441
Breast Neoplasms	hsa-mir-431	0.914404
Cholangiocarcinoma	hsa-mir-155	0.914337
Endometrial Neoplasms	hsa-mir-221	0.914291
Stomach Neoplasms	hsa-mir-30a	0.914264
Carcinoma	hsa-mir-9	0.914187
Retinoblastoma	hsa-mir-224	0.914102
HIV	hsa-let-7f	0.914043
Glioma	hsa-mir-148a	0.913968
Hodgkin Disease	hsa-mir-199a	0.913943
Lymphoma, B-Cell	hsa-mir-181b	0.91394
Pituitary Neoplasms	hsa-mir-146a	0.913901
Prostatic Neoplasms	hsa-mir-30a	0.913846
Breast Neoplasms	hsa-mir-659	0.913443
Hodgkin Disease	hsa-mir-145	0.91343
Rectal Neoplasms	hsa-mir-200b	0.913319
Multiple Myeloma	hsa-let-7d	0.913296
Lupus Nephritis	hsa-mir-155	0.913275
Myocytes, Cardiac	hsa-mir-93	0.913038
Carcinoma, Non-Small-Cell Lung	hsa-mir-451	0.913035
Oligodendroglioma	hsa-mir-21	0.912853
Leukemia	hsa-mir-29c	0.912817
Pancreatic Neoplasms	hsa-mir-219	0.912742
Prostatic Neoplasms	hsa-let-7e	0.912452
Uterine Cervical Neoplasms	hsa-mir-106b	0.912434
Carcinoma	hsa-mir-34b	0.912399
Lymphoma	hsa-mir-1	0.912266
Uterine Cervical Neoplasms	hsa-mir-125a	0.912266
Melanoma	hsa-mir-10a	0.912166
Helplessness, Learned	hsa-let-7a	0.912035
Medulloblastoma	hsa-mir-93	0.911962
Arthritis, Rheumatoid	hsa-mir-20a	0.911956
Mesothelioma	hsa-mir-101	0.911934
Lupus Erythematosus, Systemic	hsa-mir-223	0.911915
Endometrial Neoplasms	hsa-mir-20a	0.9119
Trophoblasts	hsa-mir-145	0.911704
Arthritis, Rheumatoid	hsa-mir-17	0.911574
Mesothelioma	hsa-mir-222	0.91152
Lymphoma	hsa-mir-106a	0.911431
Ovarian Neoplasms	hsa-mir-451a	0.911335
Drug-Induced Liver Injury	hsa-mir-21	0.911185
Colonic Neoplasms	hsa-mir-103a	0.911178
Carcinoma, Squamous Cell	hsa-mir-30c	0.911067
Colorectal Neoplasms	hsa-mir-296	0.91102
Hodgkin Disease	hsa-mir-200b	0.910853
Retinoblastoma	hsa-mir-200a	0.910532
Atherosclerosis	hsa-mir-1	0.910506
Myocytes, Cardiac	hsa-mir-486	0.910484
Adenocarcinoma	hsa-mir-142	0.910135
Carcinoma, Non-Small-Cell Lung	hsa-mir-127	0.910059
Laryngeal Neoplasms	hsa-mir-20a	0.909951
Arrhythmias, Cardiac	hsa-mir-155	0.909899
Multiple Myeloma	hsa-mir-133a	0.909795
Medulloblastoma	hsa-mir-200a	0.909647
Leukemia, lymphoblastic, Chronic	hsa-mir-21	0.909533
Lymphoma	hsa-mir-100	0.909263
Kidney Neoplasms	hsa-mir-155	0.909217
Lymphoma, Extranodal NK-T-Cell	hsa-mir-21	0.908785
Myocytes, Cardiac	hsa-mir-296	0.908473
Vascular Diseases	hsa-mir-92a	0.908319
Carcinoma, Hepatocellular	hsa-mir-194	0.908246
Carcinoma, Non-Small-Cell Lung	hsa-mir-206	0.908117
Tourette Syndrome	hsa-mir-21	0.908108
Medulloblastoma	hsa-mir-181a	0.907431
Myocytes, Cardiac	hsa-mir-10b	0.907426
Glioma	hsa-mir-34b	0.907425
Leukemia	hsa-mir-1	0.90718
Leukemia-Lymphoma, Adult T-Cell	hsa-mir-34a	0.907171
Carcinoma, Renal Cell	hsa-mir-96	0.907086
HIV	hsa-mir-93	0.9069
Stomach Neoplasms	hsa-mir-448	0.906876
Carcinoma, Hepatocellular	hsa-mir-663	0.906676
Lymphoma, B-Cell	hsa-mir-106b	0.906135
Hematologic Neoplasms	hsa-mir-34a	0.906102
Lymphoma	hsa-mir-99a	0.905968
Stomach Neoplasms	hsa-mir-29b	0.905819
Lymphoma	hsa-mir-27b	0.905685
Liver Cirrhosis	hsa-mir-155	0.905607
Supranuclear Palsy, Progressive	hsa-mir-21	0.905481
Nasopharyngeal Neoplasms	hsa-mir-200b	0.905385
Myocytes, Cardiac	hsa-mir-106a	0.905375
Hodgkin Disease	hsa-mir-101	0.905221
Lymphoma, B-Cell	hsa-mir-124	0.905178
Colon Neoplasms	hsa-mir-34a	0.905012
Colorectal Neoplasms	hsa-mir-30c	0.905
Carcinoma, Non-Small-Cell Lung	hsa-mir-30c	0.904975
Multiple Myeloma	hsa-mir-10b	0.904912
HIV	hsa-mir-143	0.904433
Fibrosarcoma	hsa-mir-21	0.904239
Colorectal Neoplasms	hsa-let-7i	0.904203
Metabolic Diseases	hsa-mir-21	0.904136
Breast Neoplasms	hsa-mir-33b	0.904121
Alopecia	hsa-mir-155	0.90405
Cerebellar Neoplasms	hsa-mir-21	0.903881
Stomach Neoplasms	hsa-mir-205	0.903814
HIV	hsa-mir-1	0.903761
Head and Neck Neoplasms	hsa-mir-30a	0.903717
Leukemia	hsa-mir-182	0.903456
Thyroid Neoplasms	hsa-mir-203	0.903304
Rectal Neoplasms	hsa-mir-18a	0.903196
Glioblastoma	hsa-mir-107	0.903125
Stomach Neoplasms	hsa-mir-15b	0.902593
Adrenocortical Carcinoma	hsa-mir-18a	0.902506
Adrenocortical Carcinoma	hsa-let-7e	0.902382
Endometrial Neoplasms	hsa-mir-375	0.902106
Mesothelioma	hsa-mir-200c	0.902078
Myocytes, Cardiac	hsa-mir-199b	0.902062
Barrett Esophagus	hsa-mir-155	0.901977
Arthritis, Rheumatoid	hsa-mir-125b	0.901833
Pancreatic Neoplasms	hsa-mir-629	0.901664
Carcinoma, Squamous Cell	hsa-mir-15b	0.901658
Nasopharyngeal Neoplasms	hsa-mir-146b	0.90161
Carcinoma, Basal Cell	hsa-mir-21	0.901568
Sepsis	hsa-mir-155	0.901519
Precursor Cell Lymphoblastic Leukemia-Lymphoma	hsa-mir-146b	0.901275
Adrenocortical Carcinoma	hsa-mir-93	0.900912
Prostatic Neoplasms	hsa-mir-137	0.900788
Helplessness, Learned	hsa-mir-31	0.900636
Lung Neoplasms	hsa-mir-302b	0.900583
Reperfusion Injury	hsa-mir-17	0.900322
Adrenocortical Carcinoma	hsa-mir-34b	0.900263
Helplessness, Learned	hsa-mir-34b	0.899988
Prostatic Neoplasms	hsa-let-7g	0.899713
Adenocarcinoma	hsa-mir-127	0.899631
Hodgkin Disease	hsa-mir-200c	0.899356
HIV	hsa-mir-486	0.899356
Urinary Bladder Neoplasms	hsa-mir-629	0.899081
Leukemia	hsa-mir-214	0.89876
Carcinoma, Renal Cell	hsa-mir-214	0.898713
Lichen Planus, Oral	hsa-mir-17	0.898688
Nasopharyngeal Neoplasms	hsa-mir-31	0.898588
Hepatitis B	hsa-mir-27a	0.898435
Carcinoma, Renal Cell	hsa-mir-20a	0.89828
Precursor Cell Lymphoblastic Leukemia-Lymphoma	hsa-mir-20a	0.898157
Lymphoma, B-Cell	hsa-mir-27b	0.898139
Melanoma	hsa-mir-574	0.898083
Adenocarcinoma	hsa-mir-124	0.897808
Adrenocortical Carcinoma	hsa-mir-107	0.897353
Nasopharyngeal Neoplasms	hsa-mir-200c	0.897227
Colorectal Neoplasms	hsa-mir-302b	0.897
Adrenocortical Carcinoma	hsa-mir-92a	0.896969
Retinoblastoma	hsa-mir-141	0.896958
Gastrointestinal Neoplasms	hsa-mir-155	0.896805
Uterine Cervical Neoplasms	hsa-mir-124	0.896691
Thyroid Neoplasms	hsa-mir-210	0.896577
Stomach Neoplasms	hsa-mir-146a	0.896219
Myocytes, Cardiac	hsa-mir-196a	0.89612
Mouth Neoplasms	hsa-let-7a	0.895868
Glioma	hsa-mir-200a	0.895776
Retinoblastoma	hsa-mir-150	0.895466
Adrenocortical Carcinoma	hsa-mir-15a	0.895441
Endometrial Neoplasms	hsa-mir-34b	0.894878
Medulloblastoma	hsa-mir-27b	0.894846
Lung Neoplasms	hsa-mir-296	0.894814
Glioma	hsa-mir-135b	0.894764
Melanoma	hsa-mir-196b	0.894744
Lung Neoplasms	hsa-mir-423	0.894587
Osteosarcoma	hsa-mir-30c	0.894185
Nasopharyngeal Neoplasms	hsa-mir-19a	0.894153
Rectal Neoplasms	hsa-mir-29a	0.893859
Pancreatic Neoplasms	hsa-mir-139	0.893823
Leukemia, Lymphocytic, Chronic, B-Cell	hsa-let-7e	0.893806
Retinoblastoma	hsa-mir-195	0.893724
Burkitt Lymphoma	hsa-mir-34a	0.893677
Lymphoma, Mantle-Cell	hsa-mir-146a	0.893662
Myocytes, Cardiac	hsa-mir-143	0.893637
Carcinoma, Hepatocellular	hsa-mir-196b	0.893623
Carcinoma, Hepatocellular	hsa-mir-193b	0.89352
Laryngeal Neoplasms	hsa-mir-221	0.89347
Cardiomyopathy, Hypertrophic	hsa-mir-155	0.893462
Esophageal Neoplasms	hsa-mir-125a	0.893433
Neoplasms	hsa-mir-193a	0.893167
Neuroblastoma	hsa-mir-181b	0.892963
Leukemia	hsa-mir-7	0.892609
Multiple Myeloma	hsa-mir-143	0.89201
Pancreatic Neoplasms	hsa-mir-185	0.891985
Nasopharyngeal Neoplasms	hsa-mir-19b	0.891915
Melanoma	hsa-mir-139	0.891827
Pancreatic Neoplasms	hsa-mir-133a	0.891802
Colonic Neoplasms	hsa-mir-20b	0.891629
Thyroid Neoplasms	hsa-mir-15a	0.89141
Pancreatic Neoplasms	hsa-mir-378a	0.891319
Lymphoma, B-Cell	hsa-mir-183	0.891282
Carcinoma, Renal Cell	hsa-mir-107	0.89126
Urinary Bladder Neoplasms	hsa-mir-486	0.891157
Carcinoma	hsa-mir-210	0.89109
Myocytes, Cardiac	hsa-mir-19a	0.891078
Leukemia-Lymphoma, Adult T-Cell	hsa-mir-126	0.891072
Lung Neoplasms	hsa-mir-15b	0.890965
Lymphoma, B-Cell	hsa-let-7i	0.890816
Glioblastoma	hsa-mir-1	0.890737
Carcinoma, Hepatocellular	hsa-mir-625	0.890694
Lymphoma	hsa-let-7c	0.890311
Breast Neoplasms	hsa-mir-371	0.890201
Burkitt Lymphoma	hsa-mir-125b	0.890195
Esophageal Neoplasms	hsa-mir-19b	0.890082
Carcinoma, Renal Cell	hsa-mir-125a	0.889978
Helplessness, Learned	hsa-let-7b	0.889741
Carcinoma, Hepatocellular	hsa-mir-521	0.88973
Adenocarcinoma	hsa-mir-181a	0.889316
Amyotrophic Lateral Sclerosis	hsa-mir-21	0.88907
Leukemia, Lymphocytic, Chronic, B-Cell	hsa-mir-125a	0.889046
Vascular Calcification	hsa-mir-21	0.88877
Multiple Myeloma	hsa-mir-106b	0.888585
Leukemia	hsa-let-7c	0.888544
Myocytes, Cardiac	hsa-mir-302b	0.888376
Adrenocortical Carcinoma	hsa-mir-22	0.888306
Neuroblastoma	hsa-let-7a	0.888191
Pulmonary Disease, Chronic Obstructive	hsa-mir-155	0.888183
Lung Neoplasms	hsa-mir-122	0.88809
Thyroid Neoplasms	hsa-mir-19a	0.887828
Leukemia	hsa-mir-26a	0.887738
HIV-1	hsa-mir-155	0.887616
Colonic Neoplasms	hsa-mir-451a	0.88756
Ovarian Neoplasms	hsa-mir-199b	0.887441
Leukemia	hsa-mir-25	0.887381
Lung Diseases, Interstitial	hsa-mir-155	0.887215
Adenocarcinoma	hsa-mir-15a	0.887091
Multiple Myeloma	hsa-let-7e	0.886974
Carcinoma, Renal Cell	hsa-mir-302d	0.886883
Fragile X Syndrome	hsa-mir-21	0.886779
Thyroid Neoplasms	hsa-mir-223	0.886642
Pheochromocytoma	hsa-mir-21	0.88657
Giant Cell Tumors	hsa-mir-21	0.886408
Leukemia, Lymphocytic, Chronic, B-Cell	hsa-mir-183	0.886398
Helplessness, Learned	hsa-mir-148a	0.886179
Medulloblastoma	hsa-mir-15a	0.886146
Carcinoma, Hepatocellular	hsa-mir-33a	0.88614
Leukemia, Lymphocytic, Chronic, B-Cell	hsa-mir-20b	0.886036
Myocardial Reperfusion Injury	hsa-mir-155	0.886021
Lymphoma	hsa-let-7g	0.885976
Osteosarcoma	hsa-mir-96	0.885634
Adenocarcinoma	hsa-mir-133b	0.885517
Urinary Bladder Neoplasms	hsa-mir-451	0.885392
Lymphoma, B-Cell	hsa-mir-205	0.885342
Adrenocortical Carcinoma	hsa-mir-31	0.885287
Esophageal Neoplasms	hsa-mir-191	0.885179
Endometrial Neoplasms	hsa-mir-203	0.884959
Leukemia	hsa-let-7g	0.884592
Urinary Bladder Neoplasms	hsa-let-7e	0.884452
Carcinoma	hsa-mir-106a	0.884347
Precursor Cell Lymphoblastic Leukemia-Lymphoma	hsa-mir-200c	0.884217
Pancreatic Neoplasms	hsa-mir-148b	0.884071
Retinoblastoma	hsa-mir-107	0.884012
Adrenocortical Carcinoma	hsa-mir-429	0.883922
HIV	hsa-mir-125b	0.883707
Sarcoma, Ewing	hsa-mir-155	0.883627
Endometrial Neoplasms	hsa-mir-16	0.88356
Lymphoma, T-Cell	hsa-mir-146a	0.883532
HIV	hsa-mir-196a	0.883398
Colorectal Neoplasms	hsa-mir-192	0.883289
Osteosarcoma	hsa-mir-20b	0.883217
Urinary Bladder Neoplasms	hsa-mir-302b	0.88307
Leukemia, Myeloid, Acute	hsa-mir-135b	0.882908
Endometrial Neoplasms	hsa-mir-101	0.882896
Carcinoma, Hepatocellular	hsa-mir-302d	0.882708
Glioma	hsa-mir-141	0.882685
Gastrointestinal Neoplasms	hsa-mir-145	0.882352
Carcinoma, Hepatocellular	hsa-mir-132	0.882333
Leukemia, Lymphocytic, Chronic, B-Cell	hsa-mir-203	0.882322
Prostatic Neoplasms	hsa-mir-625	0.882144
Leukemia, Lymphocytic, Chronic, B-Cell	hsa-mir-96	0.881927
Myocytes, Cardiac	hsa-mir-302c	0.881914
Laryngeal Neoplasms	hsa-mir-143	0.881894
Esophageal Neoplasms	hsa-let-7d	0.881862
Colonic Neoplasms	hsa-mir-625	0.881733
Breast Neoplasms	hsa-mir-192	0.881552
Prostatic Neoplasms	hsa-let-7f	0.881453
Lymphoma	hsa-mir-375	0.881441
Multiple Myeloma	hsa-mir-101	0.88114
Leukemia, lymphoblastic, Acute	hsa-mir-21	0.880802
Lymphoma, B-Cell	hsa-let-7f	0.880755
Ovarian Neoplasms	hsa-mir-149	0.880703
Neoplasms	hsa-mir-320a	0.880673
Melanoma	hsa-mir-135a	0.880444
Medulloblastoma	hsa-mir-214	0.880432
Nasopharyngeal Neoplasms	hsa-mir-199a	0.88038
Lung Neoplasms	hsa-mir-149	0.880272
Lymphoma	hsa-mir-127	0.88026
Carcinoma, Hepatocellular	hsa-mir-149	0.880201
Neoplasms	hsa-mir-338	0.880157
Esophageal Neoplasms	hsa-mir-30c	0.88001
Leukemia, Lymphocytic, Chronic, B-Cell	hsa-mir-127	0.879963
Ovarian Neoplasms	hsa-mir-206	0.879961
Head and Neck Neoplasms	hsa-mir-429	0.879499
Glioblastoma	hsa-let-7e	0.879429
Neurilemmoma	hsa-mir-21	0.879317
Adrenocortical Carcinoma	hsa-mir-142	0.879242
Neurofibromatosis 2	hsa-mir-21	0.879112
Influenza, Human	hsa-mir-155	0.879032
Carcinoma	hsa-mir-100	0.87902
Nasopharyngeal Neoplasms	hsa-mir-143	0.878932
Carcinoma, Basal Cell	hsa-mir-34a	0.878706
Lymphoma, B-Cell	hsa-mir-100	0.878617
Head and Neck Neoplasms	hsa-mir-150	0.878315
Carcinoma, Renal Cell	hsa-mir-17	0.878241
Central Nervous System Diseases	hsa-mir-21	0.878213
Lymphoma, B-Cell	hsa-mir-30a	0.878108
Thyroid Neoplasms	hsa-mir-148a	0.877716
Carcinoma, Squamous Cell	hsa-mir-149	0.877652
Carcinoma, Non-Small-Cell Lung	hsa-mir-24	0.877482
Glioma	hsa-let-7a	0.877364
Aortic Aneurysm, Thoracic	hsa-mir-155	0.877225
Urinary Bladder Neoplasms	hsa-let-7f	0.877179
Glioma	hsa-mir-15a	0.877152
Urinary Bladder Neoplasms	hsa-mir-194	0.877007
Stomach Neoplasms	hsa-mir-542	0.876971
Neoplasms, Squamous Cell	hsa-mir-34c	0.876968
Leukemia	hsa-let-7d	0.876961
Carcinoma, Squamous Cell	hsa-mir-320a	0.876708
Esophageal Neoplasms	hsa-mir-18b	0.876664
Breast Neoplasms	hsa-mir-331	0.876549
Uterine Cervical Neoplasms	hsa-mir-96	0.876477
HIV	hsa-mir-22	0.876428
Carcinoma, Hepatocellular	hsa-mir-598	0.876423
Colorectal Neoplasms	hsa-mir-128	0.87635
Esophageal Neoplasms	hsa-mir-181a	0.876244
Carcinoma	hsa-let-7d	0.876074
Head and Neck Neoplasms	hsa-mir-137	0.87559
Adrenocortical Carcinoma	hsa-mir-106a	0.875554
Hodgkin Disease	hsa-mir-29a	0.875471
Head and Neck Neoplasms	hsa-mir-20b	0.875431
Liver Diseases, Alcoholic	hsa-mir-21	0.87543
Leukemia, B-Cell	hsa-mir-221	0.875338
Carcinoma	hsa-mir-224	0.875289
Endometrial Neoplasms	hsa-mir-224	0.875108
Rectal Neoplasms	hsa-mir-92a	0.874979
Colonic Neoplasms	hsa-mir-194	0.874708
Stomach Neoplasms	hsa-mir-338	0.873877
Carcinoma, Squamous Cell	hsa-mir-708	0.873702
Salivary Gland Neoplasms	hsa-mir-146a	0.873534
Urinary Bladder Neoplasms	hsa-mir-193b	0.873191
Schistosomiasis	hsa-mir-21	0.873189
Prostatic Neoplasms	hsa-mir-138	0.873154
Lymphoma, B-Cell	hsa-mir-106a	0.87287
Adenocarcinoma	hsa-mir-99a	0.872836
Liver Cirrhosis, Biliary	hsa-mir-21	0.872835
Leukemia, Myeloid	hsa-mir-34a	0.872641
Esophageal Neoplasms	hsa-let-7e	0.87221
Myocytes, Cardiac	hsa-mir-22	0.872199
Child Development Disorders, Pervasive	hsa-mir-181b	0.871985
Medulloblastoma	hsa-mir-34b	0.871927
Lung Neoplasms	hsa-mir-193b	0.871911
Nasopharyngeal Neoplasms	hsa-mir-200a	0.871829
Osteosarcoma	hsa-mir-18b	0.871785
Gastric Neoplasms	hsa-mir-146a	0.871752
Breast Neoplasms	hsa-mir-449a	0.871522
Esophageal Neoplasms	hsa-mir-133b	0.87148
Head and Neck Neoplasms	hsa-mir-196a	0.871461
Prostatic Neoplasms	hsa-mir-302b	0.871294
Stomach Neoplasms	hsa-mir-17	0.871039
Uterine Cervical Neoplasms	hsa-mir-22	0.870981
Lymphoma, B-Cell	hsa-mir-199b	0.870952
Myocytes, Cardiac	hsa-let-7f	0.870931
Hodgkin Disease	hsa-mir-34c	0.87089
Carcinoma, Squamous Cell	hsa-mir-135a	0.870669
Prostatic Neoplasms	hsa-let-7i	0.870535
Helplessness, Learned	hsa-mir-486	0.870523
Thyroid Neoplasms	hsa-mir-486	0.870373
Colon Neoplasms	hsa-mir-16	0.870264
Rectal Neoplasms	hsa-let-7a	0.870247
Gastrointestinal Neoplasms	hsa-mir-199a	0.870075
Colorectal Neoplasms	hsa-mir-488	0.869976
Stomach Neoplasms	hsa-mir-26a	0.869876
Mesothelioma	hsa-mir-29b	0.869815
Lymphoma	hsa-mir-30a	0.869763
HIV	hsa-mir-17	0.869441
Leukemia	hsa-mir-183	0.869342
HIV	hsa-mir-183	0.869295
Sarcoma, Kaposi	hsa-mir-146a	0.869128
Carcinoma, Hepatocellular	hsa-mir-33b	0.868882
Carcinoma, Hepatocellular	hsa-mir-652	0.868851
Leukemia-Lymphoma, Adult T-Cell	hsa-mir-221	0.868802
Lung Neoplasms	hsa-mir-302a	0.86873
Carcinoma, Renal Cell	hsa-mir-181b	0.868647
Vascular Diseases	hsa-mir-19b	0.868619
Hyperlipidemias	hsa-mir-21	0.86833
Lung Neoplasms	hsa-mir-488	0.868094
Nevus, Pigmented	hsa-mir-21	0.867983
Cardiomyopathies	hsa-mir-155	0.867861
Carcinoma, Hepatocellular	hsa-mir-367	0.867801
Breast Neoplasms	hsa-mir-99b	0.867425
Ovarian Neoplasms	hsa-mir-15b	0.867287
Colonic Neoplasms	hsa-mir-574	0.867254
Neuroblastoma	hsa-mir-29a	0.866735
Neoplasms, Squamous Cell	hsa-mir-199a	0.866585
Leukemia, Promyelocytic, Acute	hsa-mir-155	0.866391
Mouth Neoplasms	hsa-mir-145	0.866264
Gastrointestinal Neoplasms	hsa-mir-34a	0.866117
Medulloblastoma	hsa-mir-100	0.866033
Colorectal Neoplasms	hsa-mir-151a	0.865992
Head and Neck Neoplasms	hsa-mir-30c	0.865725
Melanoma	hsa-mir-499a	0.865464
Endometrial Neoplasms	hsa-mir-486	0.865377
Mesothelioma	hsa-mir-10b	0.865217
Neuroblastoma	hsa-mir-181a	0.865041
Hodgkin Disease	hsa-mir-1	0.865018
Lung Neoplasms	hsa-mir-342	0.86501
Ovarian Neoplasms	hsa-mir-122	0.864961
Hodgkin Disease	hsa-mir-31	0.864615
Urinary Bladder Neoplasms	hsa-let-7i	0.864604
Myocytes, Cardiac	hsa-mir-429	0.864533
Myocytes, Cardiac	hsa-mir-155	0.864449
Carcinoma, Squamous Cell	hsa-mir-451a	0.864241
Carcinoma, Non-Small-Cell Lung	hsa-mir-99a	0.864132
Sarcoma, Kaposi	hsa-mir-17	0.864105
Carcinoma	hsa-mir-19a	0.86399
Rectal Neoplasms	hsa-mir-19a	0.863959
Colon Neoplasms	hsa-mir-19b	0.863833
Lymphoma, B-Cell	hsa-mir-206	0.863784
Endometrial Neoplasms	hsa-mir-93	0.863708
Lymphoma, B-Cell	hsa-mir-24	0.863675
Glioblastoma	hsa-let-7f	0.863444
Rhinitis, Allergic, Perennial	hsa-mir-155	0.863394
Leukemia, B-Cell	hsa-mir-29a	0.863358
Leukemia, Myeloid, Acute	hsa-mir-206	0.863204
Prolactinoma	hsa-mir-155	0.863194
Precursor Cell Lymphoblastic Leukemia-Lymphoma	hsa-mir-200a	0.863061
Pancreatic Neoplasms	hsa-mir-330	0.86301
Pancreatic Neoplasms	hsa-mir-138	0.862563
Carcinoma	hsa-let-7b	0.862495
Stomach Neoplasms	hsa-let-7c	0.86239
Astrocytoma	hsa-mir-155	0.862357
Melanoma	hsa-mir-187	0.862329
Arthritis, Rheumatoid	hsa-mir-92a	0.862318
Focal Epithelial Hyperplasia	hsa-mir-17	0.862281
Leukemia, Myeloid, Chronic-Phase	hsa-mir-155	0.862153
Leukemia, Lymphocytic, Chronic, B-Cell	hsa-let-7f	0.862018
Neuroblastoma	hsa-mir-27a	0.86197
Myocytes, Cardiac	hsa-mir-92a	0.861924
Neoplasms	hsa-mir-153	0.861853
Thyroid Neoplasms	hsa-mir-99a	0.861755
Breast Neoplasms	hsa-mir-134	0.861547
Cataract	hsa-mir-21	0.861499
Adrenocortical Carcinoma	hsa-mir-9	0.861364
Carcinoma, Renal Cell	hsa-mir-20b	0.861317
Leukemia, Myeloid, Acute	hsa-mir-122	0.86122
Neuroblastoma	hsa-mir-199a	0.861149
Neuroblastoma	hsa-mir-101	0.861086
Helplessness, Learned	hsa-mir-26a	0.861008
Gastric Neoplasms	hsa-mir-17	0.860905
Carcinoma, Squamous Cell	hsa-mir-451	0.860831
Head and Neck Neoplasms	hsa-mir-199b	0.860682
Lupus Erythematosus, Systemic	hsa-mir-92a	0.86053
Leukemia	hsa-mir-27b	0.860521
HIV	hsa-mir-199b	0.86052
Urinary Bladder Neoplasms	hsa-mir-204	0.860459
Helplessness, Learned	hsa-mir-224	0.860417
Adrenocortical Carcinoma	hsa-mir-19a	0.860416
Colonic Neoplasms	hsa-mir-26b	0.860369
Myocytes, Cardiac	hsa-mir-1	0.860344
Leukemia, Lymphocytic, Chronic, B-Cell	hsa-let-7i	0.860294
PRRSV Infection	hsa-mir-155	0.860243
Scleroderma, Systemic	hsa-mir-17	0.860107
Stomach Neoplasms	hsa-let-7b	0.859955
Lymphoma	hsa-mir-199b	0.859883
Carcinoma	hsa-mir-22	0.859795
Prostatic Neoplasms	hsa-mir-24	0.859774
Neuroblastoma	hsa-mir-183	0.859657
Retinoblastoma	hsa-mir-205	0.859616
Diabetes Mellitus, Type 2	hsa-mir-155	0.859403
Leukemia, Lymphocytic, Chronic, B-Cell	hsa-mir-18b	0.859327
Breast Neoplasms	hsa-mir-658	0.859312
Lymphoma	hsa-mir-148a	0.859282
Colorectal Neoplasms	hsa-mir-20b	0.85895
Inflammation	hsa-mir-29b	0.858908
Head and Neck Neoplasms	hsa-mir-29b	0.858868
Colonic Neoplasms	hsa-mir-378a	0.858856
Myocardial Infarction	hsa-mir-26a	0.858787
Carcinoma	hsa-mir-1	0.858585
Carcinoma, Renal Cell	hsa-mir-486	0.858572
Lymphoma, B-Cell	hsa-mir-125a	0.858509
Liver Neoplasms	hsa-mir-155	0.8585
Polycythemia Vera	hsa-mir-146a	0.858395
Thyroid Neoplasms	hsa-mir-214	0.858358
Myocytes, Cardiac	hsa-mir-183	0.858358
Neuroblastoma	hsa-mir-34b	0.858241
Neoplasms	hsa-mir-486	0.858229
Carcinoma, Renal Cell	hsa-mir-140	0.85815
Leukemia, Myeloid, Acute	hsa-mir-30d	0.858135
Thyroid Neoplasms	hsa-let-7b	0.858123
Endometriosis	hsa-mir-151	0.858049
Osteosarcoma	hsa-mir-15b	0.857812
Antiphospholipid Syndrome	hsa-mir-155	0.857792
Neoplasms	hsa-mir-574	0.857723
Head and Neck Neoplasms	hsa-mir-191	0.857703
Brain Neoplasms	hsa-mir-155	0.857686
Prostatic Neoplasms	hsa-mir-139	0.857666
HIV	hsa-mir-106b	0.857574
Glioblastoma	hsa-mir-196a	0.857207
Multiple Myeloma	hsa-mir-200a	0.857072
Uterine Cervical Neoplasms	hsa-mir-133a	0.857059
Colonic Neoplasms	hsa-mir-219	0.856962
Retinoblastoma	hsa-mir-191	0.856928
Myeloproliferative Disorders	hsa-mir-146a	0.856855
Glioma	hsa-mir-137	0.856357
Adenocarcinoma	hsa-mir-150	0.856009
Pancreatic Neoplasms	hsa-mir-497	0.855982
Carcinoma, Squamous Cell	hsa-mir-302b	0.855911
Endometrial Neoplasms	hsa-mir-222	0.855877
Leukemia, Lymphocytic, Chronic, B-Cell	hsa-mir-335	0.855819
Glioblastoma	hsa-let-7i	0.855661
Breast Neoplasms	hsa-mir-526b	0.855327
Laryngeal Neoplasms	hsa-let-7a	0.855239
Adenocarcinoma	hsa-mir-30a	0.855176
Leukemia, Myeloid, Acute	hsa-mir-133a	0.855048
Myeloproliferative Disorders	hsa-mir-34a	0.855004
Leukemia	hsa-mir-195	0.854791
Leukemia, Myeloid, Acute	hsa-mir-137	0.854677
Carcinoma	hsa-let-7c	0.854614
Adrenocortical Carcinoma	hsa-mir-29c	0.854284
Leukemia, Lymphocytic, Chronic, B-Cell	hsa-mir-30a	0.853957
Stomach Neoplasms	hsa-mir-153	0.853942
Carcinoma, Renal Cell	hsa-mir-149	0.853922
HIV	hsa-mir-25	0.853918
Lymphoma, B-Cell	hsa-mir-25	0.8539
Carcinoma, Squamous Cell	hsa-mir-378a	0.853861
Lymphoma	hsa-let-7e	0.853834
Carcinoma, Hepatocellular	hsa-mir-32	0.85357
Pituitary Neoplasms	hsa-mir-17	0.853508
Neoplasms	hsa-mir-625	0.853428
Colonic Neoplasms	hsa-mir-130a	0.853294
Mesothelioma	hsa-mir-141	0.853247
Lymphoma	hsa-mir-429	0.853149
Lung Neoplasms	hsa-mir-302c	0.852951
Ovarian Neoplasms	hsa-mir-378a	0.852951
Stomach Neoplasms	hsa-mir-19b	0.852946
Head and Neck Neoplasms	hsa-mir-96	0.852795
Glioblastoma	hsa-mir-24	0.852758
Chordoma	hsa-mir-21	0.85247
Uterine Cervical Neoplasms	hsa-mir-199b	0.852244
Adrenocortical Carcinoma	hsa-mir-29a	0.852153
Esophageal Neoplasms	hsa-let-7g	0.852136
Head and Neck Neoplasms	hsa-mir-26a	0.851943
SARS Virus	hsa-mir-155	0.851898
Neoplasms	hsa-mir-26b	0.851824
Prostatic Neoplasms	hsa-mir-18b	0.851678
HIV	hsa-mir-10b	0.851639
Burkitt Lymphoma	hsa-mir-221	0.851372
Prostatic Neoplasms	hsa-mir-149	0.851182
Pancreatic Neoplasms	hsa-mir-499a	0.851134
Retinoblastoma	hsa-mir-486	0.850997
Psoriasis	hsa-mir-155	0.850991
Colonic Neoplasms	hsa-mir-30d	0.85096
Carcinoma	hsa-mir-18a	0.850906
Osteosarcoma	hsa-mir-375	0.850763
Carcinoma	hsa-mir-99a	0.850743
Urinary Bladder Neoplasms	hsa-mir-338	0.850529
Neuroblastoma	hsa-mir-200c	0.85048
Lymphoma, B-Cell	hsa-mir-20b	0.850462
Uterine Cervical Neoplasms	hsa-mir-195	0.850318
Lupus Erythematosus, Systemic	hsa-mir-34a	0.850138
Leukemia	hsa-mir-106a	0.850115
Precursor Cell Lymphoblastic Leukemia-Lymphoma	hsa-let-7a	0.850103
HIV	hsa-mir-141	0.849921
Osteosarcoma	hsa-mir-335	0.849909
Carcinoma, Renal Cell	hsa-mir-19b	0.849827
Myelodysplastic Syndromes	hsa-mir-92a	0.849661
Carcinoma, Squamous Cell	hsa-mir-122	0.849621
Thyroid Neoplasms	hsa-mir-29c	0.849534
Lung Neoplasms	hsa-mir-302d	0.849413
Eye Abnormalities	hsa-mir-21	0.849359
Lung Neoplasms	hsa-mir-130a	0.849198
Urinary Bladder Neoplasms	hsa-mir-219	0.849093
Carcinoma	hsa-mir-181b	0.849092
Lymphoma, Large-Cell, Anaplastic	hsa-mir-146a	0.849083
Leukemia	hsa-mir-127	0.849031
Myocytes, Cardiac	hsa-mir-17	0.848943
Hypertrophy, Left Ventricular	hsa-mir-155	0.848484
Carcinoma, Renal Cell	hsa-mir-18b	0.848271
Prostatic Neoplasms	hsa-mir-451a	0.848205
Neoplasms	hsa-mir-128	0.848114
Medulloblastoma	hsa-mir-195	0.848083
Medulloblastoma	hsa-mir-137	0.847966
Ovarian Neoplasms	hsa-mir-18b	0.847858
HIV	hsa-mir-133b	0.84783
Leukemia, Lymphocytic, Chronic, B-Cell	hsa-mir-375	0.847614
Urinary Bladder Neoplasms	hsa-mir-135a	0.847572
Glioma	hsa-mir-155	0.847483
Leukemia, Lymphocytic, Chronic, B-Cell	hsa-mir-133b	0.84739
HIV	hsa-mir-302b	0.847247
Precursor Cell Lymphoblastic Leukemia-Lymphoma	hsa-mir-101	0.847029
Myocardial Infarction	hsa-mir-27a	0.846966
Lymphoma	hsa-mir-223	0.84689
Carcinoma, Non-Small-Cell Lung	hsa-mir-191	0.846821
Mouth Neoplasms	hsa-mir-34a	0.846735
Urinary Bladder Neoplasms	hsa-mir-185	0.846512
Multiple Myeloma	hsa-mir-181b	0.846454
Esophageal Neoplasms	hsa-mir-96	0.846242
Head and Neck Neoplasms	hsa-mir-30d	0.846189
Esophageal Neoplasms	hsa-let-7f	0.846037
Colonic Neoplasms	hsa-mir-497	0.846027
Hepatitis B	hsa-mir-17	0.845973
Pancreatic Neoplasms	hsa-mir-542	0.845899
Breast Neoplasms	hsa-mir-181c	0.845821
Leukemia, Myeloid, Acute	hsa-mir-151a	0.845732
Tuberculosis, Pulmonary	hsa-mir-150	0.845676
Adenocarcinoma	hsa-mir-30c	0.845566
Osteosarcoma	hsa-mir-429	0.845546
Leukemia, Lymphocytic, Chronic, B-Cell	hsa-mir-99a	0.84553
Carcinoma, Renal Cell	hsa-mir-29b	0.845506
Rectal Neoplasms	hsa-mir-200c	0.845496
Breast Neoplasms	hsa-mir-217	0.845483
Multiple Myeloma	hsa-mir-29c	0.845384
Carcinoma, Squamous Cell	hsa-mir-193b	0.845288
Neoplasms	hsa-mir-296	0.845195
Adenocarcinoma	hsa-let-7e	0.845146
Hodgkin Disease	hsa-mir-27a	0.844963
Endometrial Neoplasms	hsa-mir-18a	0.844943
Medulloblastoma	hsa-mir-141	0.844923
Myeloproliferative Disorders	hsa-mir-222	0.844919
Rectal Neoplasms	hsa-mir-19b	0.844677
Coronary Artery Disease	hsa-mir-133a	0.844508
Helplessness, Learned	hsa-mir-296	0.844469
Helplessness, Learned	hsa-mir-101	0.844411
Keratoconus	hsa-mir-21	0.844203
Carcinoma, Hepatocellular	hsa-mir-26b	0.844088
Breast Neoplasms	hsa-mir-98	0.843853
Carcinoma	hsa-mir-15a	0.84378
Carcinoma, Renal Cell	hsa-mir-330	0.843714
Multiple Myeloma	hsa-mir-205	0.843638
Polycythemia Vera	hsa-mir-125b	0.843556
Stomach Neoplasms	hsa-mir-20a	0.843281
Prostatic Neoplasms	hsa-mir-302c	0.843175
Urinary Bladder Neoplasms	hsa-mir-302d	0.842995
Medulloblastoma	hsa-mir-29c	0.842746
HIV	hsa-mir-127	0.842685
Lymphoma	hsa-mir-25	0.842373
Glioblastoma	hsa-mir-193b	0.842271
Leukemia	hsa-let-7e	0.842263
Nephrosclerosis	hsa-mir-155	0.842158
Adenocarcinoma	hsa-mir-19b	0.84211
Myeloproliferative Disorders	hsa-mir-145	0.842077
Prostatic Neoplasms	hsa-mir-302d	0.842076
Pancreatic Neoplasms	hsa-mir-302b	0.842012
Myocardial Ischemia	hsa-mir-17	0.841924
Carcinoma, Renal Cell	hsa-mir-338	0.841765
Nasopharyngeal Neoplasms	hsa-mir-93	0.841628
Prostatic Neoplasms	hsa-mir-192	0.841615
Laryngeal Neoplasms	hsa-mir-34c	0.84133
Rhabdomyosarcoma	hsa-mir-155	0.841173
Breast Neoplasms	hsa-mir-32	0.841105
Carcinoma, Renal Cell	hsa-mir-181a	0.840903
Myocardial Infarction	hsa-mir-181a	0.840894
Osteosarcoma	hsa-mir-122	0.840802
Pituitary Neoplasms	hsa-mir-145	0.840786
Leukemia, Myeloid, Acute	hsa-mir-429	0.840725
Multiple Myeloma	hsa-mir-30a	0.840675
Endometrial Neoplasms	hsa-mir-92a	0.840634
Helplessness, Learned	hsa-mir-30c	0.840568
Myopia	hsa-mir-21	0.840481
Breast Neoplasms	hsa-mir-346	0.840439
Muscular Disorders, Atrophic	hsa-mir-206	0.840177
Musculoskeletal Abnormalities	hsa-mir-125b	0.840119
Esophageal Neoplasms	hsa-mir-137	0.840102
Precursor Cell Lymphoblastic Leukemia-Lymphoma	hsa-mir-1	0.839944
Adrenocortical Carcinoma	hsa-mir-181b	0.839671
Adenocarcinoma	hsa-let-7g	0.83963
Pancreatic Neoplasms	hsa-mir-301a	0.839603
Colonic Neoplasms	hsa-mir-342	0.839248
Meningioma	hsa-mir-155	0.839207
Melanoma	hsa-mir-448	0.838861
Colonic Neoplasms	hsa-mir-151a	0.83882
Cholesteatoma	hsa-mir-155	0.83867
Neuroblastoma	hsa-mir-200a	0.838635
Prostatic Neoplasms	hsa-mir-103a	0.838583
Arthritis, Psoriatic	hsa-mir-155	0.838502
Lipid Metabolism Disorders	hsa-mir-21	0.83849
Adenocarcinoma	hsa-mir-106b	0.838406
Glioma	hsa-mir-22	0.838191
Carcinoma	hsa-mir-429	0.838013
Lung Neoplasms	hsa-mir-208a	0.837999
Breast Neoplasms	hsa-mir-523	0.837973
Carcinoma, Small Cell	hsa-mir-126	0.837934
Helplessness, Learned	hsa-mir-106a	0.837762
Ovarian Neoplasms	hsa-mir-365a	0.837621
Head and Neck Neoplasms	hsa-mir-106b	0.837521
Carcinoma, Renal Cell	hsa-mir-542	0.837475
Azoospermia	hsa-mir-155	0.837415
Carcinoma, Renal Cell	hsa-mir-383	0.837409
Carcinoma	hsa-mir-133b	0.837407
Hodgkin Disease	hsa-mir-222	0.837364
[truncated: 182,155 more rows]
